# Supplementary material for: How does digital social media facilitate sports rehabilitation? Evidence from psychological recovery pathways and platform stickiness
Source: Front Psychol. 2026 Feb 20;17:1700690. doi: 10.3389/fpsyg.2026.1700690 (PMC12963298; doi:10.3389/fpsyg.2026.1700690)
Supplement: Supplementary file 1 [file Table_1.xlsx]

## Sheet: Sheet1
genders	age	Digital Social Media_Subdimension 1_Item 1	Digital Social Media_Subdimension 1_Item 2	Digital Social Media_Subdimension 1_Item 3	Digital Social Media_Subdimension 2_Item 4	Digital Social Media_Subdimension 2_Item 5	Digital Social Media_Subdimension 2_Item 6	Digital Social Media_Subdimension 3_Item 7	Digital Social Media_Subdimension 3_Item 8	Digital Social Media_Subdimension 3_Item 9	Digital Social Media_Subdimension 3_Item 10	Perceived Information Credibility_Subdimension 1_Item 1	Perceived Information Credibility_Subdimension 1_Item 2	Perceived Information Credibility_Subdimension 1_Item 3	Perceived Information Credibility_Subdimension 1_Item 4	Perceived Information Credibility_Subdimension 2_Item 5	Perceived Information Credibility_Subdimension 2_Item 6	Perceived Information Credibility_Subdimension 2_Item 7	Perceived Information Credibility_Subdimension 3_Item 8	Perceived Information Credibility_Subdimension 3_Item 9	Perceived Information Credibility_Subdimension 3_Item 10	Coping Strategy Change_Subdimension 1_Item 1	Coping Strategy Change_Subdimension 1_Item 2	Coping Strategy Change_Subdimension 1_Item 3	Coping Strategy Change_Subdimension 2_Item 4	Coping Strategy Change_Subdimension 2_Item 5	Coping Strategy Change_Subdimension 2_Item 6	Coping Strategy Change_Subdimension 3_Item 7	Coping Strategy Change_Subdimension 3_Item 8	Coping Strategy Change_Subdimension 3_Item 9	Emotional Recovery Speed_Subdimension 1_Item 1	Emotional Recovery Speed_Subdimension 1_Item 2	Emotional Recovery Speed_Subdimension 1_Item 3	Emotional Recovery Speed_Subdimension 1_Item 4	Emotional Recovery Speed_Subdimension 2_Item 5	Emotional Recovery Speed_Subdimension 2_Item 6	Emotional Recovery Speed_Subdimension 2_Item 7	Emotional Recovery Speed_Subdimension 3_Item 8	Emotional Recovery Speed_Subdimension 3_Item 9	Emotional Recovery Speed_Subdimension 3_Item 10	Social Interaction Frequency_Subdimension 1_Item 1	Social Interaction Frequency_Subdimension 1_Item 2	Social Interaction Frequency_Subdimension 1_Item 3	Social Interaction Frequency_Subdimension 2_Item 4	Social Interaction Frequency_Subdimension 2_Item 5	Social Interaction Frequency_Subdimension 2_Item 6	Social Interaction Frequency_Subdimension 2_Item 7	Social Interaction Frequency_Subdimension 3_Item 8	Social Interaction Frequency_Subdimension 3_Item 9
1	32	3	1	1	3	2	3	2	3	1	3	4	6	5	5	6	6	6	6	5	5	3	2	3	3	2	2	4	3	2	4	3	2	4	3	5	4	2	4	2	3	1	3	1	1	2	3	3	1
1	32	7	7	7	7	7	7	7	7	7	7	6	6	6	6	4	7	6	7	7	6	5	3	3	3	4	3	3	4	3	6	6	6	5	4	3	5	5	6	6	5	7	7	4	6	4	4	5	5
0	28	2	7	5	5	3	5	7	3	3	4	3	4	3	3	5	3	2	6	3	2	5	2	3	4	4	2	3	2	2	5	2	3	2	2	2	2	3	2	2	5	2	3	6	2	5	4	3	4
0	26	2	3	3	3	3	2	5	2	3	5	2	3	2	2	2	4	2	2	2	4	5	5	1	5	4	4	4	5	3	2	2	3	3	2	2	3	3	3	3	2	2	4	3	2	4	2	2	2
1	28	2	5	5	3	4	2	3	4	4	3	3	4	3	4	4	5	2	2	2	4	4	2	5	4	2	2	4	3	5	3	2	3	2	4	5	5	4	2	5	2	3	4	3	3	4	3	4	5
0	28	7	7	5	7	7	6	4	5	7	6	5	4	4	5	6	7	5	6	3	3	4	2	4	2	3	3	2	3	3	6	6	4	3	6	6	5	6	4	3	5	3	3	3	4	5	4	3	3
0	29	4	1	5	2	4	3	6	4	3	4	3	5	4	3	2	2	6	5	5	2	5	2	2	2	2	5	2	2	3	4	5	4	2	4	2	5	3	3	2	6	6	6	6	6	6	6	6	6
1	25	7	4	3	5	7	6	4	3	5	4	4	2	5	4	5	5	4	4	6	3	5	3	3	3	6	3	3	4	4	3	3	4	3	5	5	4	4	3	2	3	4	4	4	2	6	4	4	4
0	28	6	4	2	3	2	3	6	3	3	4	4	5	5	2	3	5	2	4	2	3	2	2	2	4	2	5	2	2	4	2	3	2	2	2	2	2	3	2	6	3	5	5	5	6	5	5	5	4
0	35	6	5	7	7	6	7	7	4	7	7	3	3	4	5	5	4	5	3	4	3	3	3	2	2	2	2	2	3	2	5	4	5	4	6	5	3	6	4	5	7	7	7	7	7	7	7	7	6
0	33	3	5	5	4	6	4	3	4	5	2	2	3	2	3	3	3	2	3	3	3	5	6	2	4	2	4	3	6	4	5	4	6	6	5	6	6	5	6	6	4	2	2	2	2	3	3	2	2
0	26	2	2	1	1	1	2	1	3	1	2	5	5	5	5	5	5	5	5	5	5	3	4	3	4	2	3	3	6	6	6	5	6	4	3	4	5	6	6	4	5	3	5	5	5	4	3	5	5
1	27	4	3	1	5	2	3	4	6	3	5	3	5	2	6	4	2	2	5	5	5	5	6	4	6	6	6	4	6	3	4	3	6	4	5	5	2	3	4	3	2	3	2	3	3	2	4	2	2
1	31	2	1	1	2	1	1	2	1	1	3	2	2	1	1	1	1	2	1	1	2	4	5	5	5	5	3	5	4	5	4	4	5	5	6	4	5	5	6	3	1	3	2	3	1	3	1	2	1
1	25	2	1	1	1	2	1	2	2	2	2	2	2	4	2	4	4	2	2	2	3	4	3	3	4	1	4	5	2	3	5	5	5	5	5	5	4	5	5	5	3	2	2	1	2	2	1	2	3
1	26	3	3	4	5	5	3	1	4	5	5	6	4	5	5	5	5	5	5	5	4	6	3	2	4	5	6	3	5	2	5	5	5	6	6	6	6	6	6	6	5	3	4	4	5	3	5	3	5
0	30	1	2	4	4	2	2	5	3	3	2	6	4	5	4	3	6	4	3	5	4	5	4	5	3	3	4	3	3	5	2	4	2	3	3	4	3	2	3	4	4	6	4	6	5	6	5	4	5
0	30	3	1	4	3	2	2	3	2	2	1	3	3	3	3	3	1	1	2	3	1	1	3	3	4	5	3	1	2	5	2	5	2	2	2	2	4	2	3	2	4	2	2	3	3	4	2	3	3
0	26	6	4	4	4	4	6	5	6	5	5	4	4	6	2	4	4	3	4	5	2	6	5	5	5	5	4	5	5	6	5	6	6	4	6	4	6	6	6	6	4	4	3	2	2	2	3	2	3
1	28	1	2	1	1	2	1	1	1	1	1	1	1	2	1	1	2	1	3	2	1	4	2	5	5	5	3	5	2	2	5	6	5	6	5	6	5	5	6	6	2	4	5	3	4	5	5	5	5
0	23	4	1	1	1	1	2	1	1	1	1	1	2	1	1	1	1	1	1	1	2	3	3	3	2	2	5	4	4	5	6	2	5	2	2	2	2	5	2	2	4	4	4	3	2	5	3	5	1
1	31	2	3	1	2	5	6	6	1	2	1	4	4	2	2	4	4	4	4	6	3	4	5	5	5	2	3	5	3	5	5	5	5	5	5	4	5	3	4	6	2	2	4	3	5	3	2	4	5
0	29	1	1	1	1	1	1	1	1	1	1	5	5	5	5	5	4	5	5	5	5	2	2	2	3	2	2	2	2	2	4	3	1	3	1	3	2	2	2	1	5	4	5	5	5	4	5	4	5
1	28	1	2	2	1	3	2	1	3	2	2	1	3	3	3	4	1	3	3	3	3	5	4	6	4	4	3	4	1	4	4	5	3	6	6	5	4	4	6	3	2	4	5	3	1	3	2	1	1
1	29	4	7	5	5	6	6	4	5	6	2	4	4	4	2	4	4	6	6	5	4	3	3	3	3	4	3	3	3	4	3	3	4	3	2	3	3	3	2	3	3	6	4	3	4	4	3	4	4
1	31	1	4	1	5	1	4	1	2	3	1	4	3	1	3	4	3	1	3	5	4	4	4	2	4	4	4	2	2	4	2	3	4	6	4	3	2	3	3	2	6	6	5	6	5	3	6	3	6
0	24	2	4	4	3	5	2	6	5	3	5	4	5	3	5	3	3	2	5	4	4	6	5	3	4	3	5	4	4	3	5	4	5	5	5	5	2	6	5	6	5	5	4	5	5	3	3	5	5
0	31	1	2	3	1	5	1	2	1	1	2	4	5	4	3	4	5	5	5	5	5	5	5	3	4	3	2	3	2	4	3	5	2	2	2	2	2	3	4	3	3	4	3	4	4	3	3	1	4
0	28	4	4	2	1	3	1	4	1	5	4	6	5	3	4	6	4	2	6	4	6	4	2	6	3	3	6	6	6	3	5	3	4	5	6	5	6	3	5	3	6	6	6	5	6	4	5	6	5
1	32	7	7	7	7	7	7	6	7	7	7	5	3	4	5	6	6	5	5	3	3	6	6	6	6	6	6	6	6	6	5	7	7	4	6	7	6	7	7	5	5	4	6	6	3	3	3	6	4
0	30	3	5	4	4	5	6	3	6	2	2	2	2	2	3	5	4	2	2	4	2	3	4	5	4	2	5	3	4	4	4	5	3	2	2	2	5	4	3	5	5	6	5	6	6	3	6	6	5
1	33	6	5	5	4	3	6	5	7	5	6	6	5	6	6	6	6	6	6	5	6	7	6	7	7	7	7	5	6	7	3	5	4	5	4	4	5	5	3	3	4	4	3	2	3	4	2	2	3
0	29	1	1	2	1	1	2	4	1	1	1	3	4	5	5	4	5	5	5	5	5	2	3	5	4	6	5	4	3	2	3	3	4	2	2	2	2	2	4	3	5	5	5	5	5	5	5	5	5
0	34	3	1	3	4	4	6	4	1	3	7	2	4	4	2	4	2	2	2	2	2	2	4	4	1	2	3	5	1	3	6	5	5	4	5	4	5	3	6	6	5	4	5	4	5	6	5	4	3
1	31	1	2	1	1	2	4	1	1	1	2	4	4	4	3	2	5	4	3	3	5	2	2	2	2	2	2	3	2	5	3	3	5	3	4	2	3	3	2	2	1	1	1	1	1	2	2	1	1
0	34	4	4	4	1	3	7	2	2	2	3	2	2	3	4	5	4	4	4	3	5	3	2	4	5	4	5	5	4	3	5	3	3	5	3	3	3	3	3	3	3	3	2	4	6	4	5	4	4
0	28	6	7	7	6	5	7	6	6	7	6	3	3	5	4	5	3	5	5	4	5	4	3	3	3	2	4	5	2	5	6	5	5	4	4	6	3	5	4	6	5	4	5	5	7	6	4	5	5
1	28	4	6	6	4	2	2	3	5	2	5	4	4	3	6	6	5	4	5	3	4	4	3	3	4	3	5	5	5	5	3	4	2	4	3	5	5	3	3	3	3	3	4	3	4	2	3	4	4
1	30	2	1	4	2	2	4	2	2	1	3	3	3	4	5	3	6	4	4	3	4	3	5	4	4	4	3	3	5	4	5	4	5	6	5	6	6	5	6	5	5	3	4	6	5	3	3	4	4
1	31	3	6	6	4	3	3	3	3	4	4	5	5	5	6	3	3	5	5	5	5	6	5	6	6	6	5	3	4	5	6	6	6	6	6	5	5	5	6	6	6	5	6	6	5	6	5	6	6
1	30	4	1	1	1	2	5	2	4	3	3	4	4	6	4	5	6	4	4	4	4	3	3	2	4	2	2	3	2	3	4	5	5	3	4	2	3	2	3	6	6	6	4	5	4	6	6	4	2
0	31	4	7	7	7	7	5	5	7	7	7	7	7	5	6	5	5	5	7	7	7	4	5	4	4	6	5	5	5	5	2	4	2	4	4	2	2	2	2	2	6	6	6	7	6	7	6	6	5
1	31	1	2	2	1	1	2	1	1	2	2	2	4	3	2	4	1	3	3	3	3	4	4	4	2	3	4	4	4	4	5	5	5	4	4	5	5	6	6	5	5	3	4	3	4	4	3	4	3
0	35	5	7	4	7	7	5	7	5	5	6	5	5	5	5	5	6	5	5	5	6	3	2	5	3	2	3	2	2	4	2	3	3	4	4	4	4	4	2	2	2	5	2	5	5	3	5	5	2
1	28	4	2	3	2	4	2	4	2	3	4	2	3	2	2	2	2	2	2	2	2	5	5	5	5	5	5	5	5	5	6	6	6	6	6	6	6	6	5	6	3	4	3	4	3	2	6	4	3
1	33	2	3	3	1	1	3	2	2	2	3	2	3	3	3	3	2	3	4	2	1	4	6	4	4	4	4	5	5	5	3	3	3	4	5	4	6	4	6	3	6	6	6	6	6	6	4	4	5
0	27	5	6	5	1	4	6	2	5	4	3	5	3	5	5	5	5	4	5	3	5	6	4	6	6	6	6	5	6	6	2	2	2	2	2	2	3	2	2	2	6	5	6	6	3	5	5	4	5
1	25	2	2	2	2	6	1	1	2	2	2	2	2	2	2	3	3	1	2	4	1	6	5	5	6	6	6	6	6	6	5	3	4	3	5	5	5	5	3	5	3	3	3	6	5	5	4	3	5
1	33	5	6	6	6	4	6	5	3	3	5	2	5	3	4	4	6	4	3	4	4	5	6	5	5	5	6	6	5	6	4	4	4	4	2	4	5	5	6	5	3	2	4	4	3	5	3	4	4
0	31	3	3	2	2	4	4	5	3	5	1	4	5	2	3	2	2	2	4	2	2	4	3	2	3	4	4	3	5	3	2	5	4	4	4	5	5	6	4	5	4	5	4	6	6	6	6	6	5
1	25	4	3	3	3	3	5	1	2	1	3	6	6	6	6	4	6	6	6	6	6	6	5	5	7	4	7	5	7	7	5	7	5	4	4	7	5	5	6	7	4	4	4	2	2	5	4	5	4
0	26	7	7	7	6	7	5	6	7	6	7	6	7	7	6	7	7	7	7	7	7	3	5	6	4	5	5	4	5	6	5	6	5	5	6	4	3	5	3	5	3	3	3	3	3	3	3	3	3
1	31	3	5	5	4	5	3	5	2	6	2	3	5	2	4	4	4	6	3	4	4	2	3	2	3	2	4	2	4	3	2	2	2	2	2	2	2	2	2	2	5	5	2	5	5	5	4	6	5
1	25	6	7	7	7	4	7	6	7	7	7	4	5	3	5	3	4	5	3	6	5	5	5	6	5	6	5	5	6	5	6	3	6	4	5	6	5	2	5	6	5	7	7	7	5	4	5	6	5
1	28	6	5	4	7	7	7	5	5	7	7	6	5	5	5	3	3	5	4	6	4	3	4	4	4	6	3	2	5	3	5	2	4	2	6	3	3	4	5	5	3	3	6	6	4	5	5	3	7
1	29	5	7	7	6	4	5	4	2	5	5	2	4	2	2	2	2	4	2	2	2	4	2	3	3	3	5	5	5	3	5	2	2	2	4	4	2	3	5	5	5	2	3	5	5	2	4	3	3
1	24	4	2	5	2	2	2	2	3	1	1	2	3	1	2	1	4	2	3	1	4	1	4	2	3	2	3	2	1	2	1	3	1	2	1	3	1	2	4	1	2	2	1	1	3	3	4	2	2
0	25	2	6	3	4	4	2	2	2	3	6	6	4	2	5	3	3	2	3	2	5	2	2	5	3	5	2	5	4	2	4	4	4	2	4	2	6	4	6	3	4	2	4	2	5	3	3	3	4
1	26	1	1	1	1	1	2	2	1	1	2	5	5	5	5	4	5	5	5	5	3	6	6	6	2	6	6	3	6	6	5	6	4	4	5	4	4	4	6	5	2	2	1	1	4	4	2	2	2
0	26	2	3	3	2	2	5	5	5	5	4	2	2	2	2	2	3	2	2	2	2	5	2	3	5	5	3	3	4	5	3	3	3	3	3	3	3	3	5	5	5	4	4	6	6	6	5	6	4
1	28	5	7	6	4	7	4	7	7	7	7	6	7	4	6	5	5	5	5	5	5	4	4	3	4	4	4	4	6	6	6	6	6	5	5	4	6	6	6	5	5	4	3	3	3	5	3	3	3
0	26	4	4	4	2	5	4	3	5	1	6	6	5	3	5	5	5	6	5	5	3	2	2	2	4	2	3	2	2	2	5	6	5	5	4	4	5	6	6	5	6	5	5	6	6	6	5	5	6
1	29	2	3	3	1	3	2	4	6	4	2	6	5	6	5	6	6	4	4	4	4	5	6	6	6	4	6	4	6	6	6	6	4	3	4	6	4	4	5	6	2	2	2	2	2	2	2	2	2
0	32	1	2	3	3	1	1	2	2	1	3	1	1	1	1	2	3	2	2	3	1	2	1	3	2	5	4	5	2	1	2	2	2	3	3	2	3	2	2	2	4	4	5	4	5	5	4	5	4
0	26	2	2	4	3	2	2	2	4	2	2	3	3	2	2	3	3	2	4	2	3	2	2	4	4	2	4	2	4	4	4	3	3	5	3	4	5	4	4	2	3	3	2	2	3	3	3	5	4
1	32	3	3	4	5	3	4	3	2	2	2	6	6	4	4	3	4	6	5	4	5	2	3	3	2	3	2	2	2	2	6	6	5	5	4	4	5	6	6	5	2	2	4	2	3	4	2	2	3
0	30	3	2	6	5	5	2	2	1	3	6	3	2	2	2	2	3	3	4	3	2	3	3	3	2	4	3	1	1	2	1	3	4	2	2	3	3	1	1	3	3	5	2	3	3	2	5	2	2
0	24	5	3	7	1	4	6	3	7	6	5	6	6	5	6	5	6	5	4	6	5	6	6	6	4	6	4	4	7	3	5	4	3	2	4	5	2	5	5	4	6	3	6	6	6	4	6	5	6
1	28	7	4	5	6	5	6	3	3	4	3	3	5	3	5	6	6	4	4	5	6	5	6	6	4	3	4	6	6	4	4	4	6	4	4	4	6	4	6	6	5	4	6	4	5	3	3	4	6
0	30	6	6	6	6	6	6	6	6	6	6	5	5	6	6	3	5	3	6	6	6	6	6	6	6	6	6	6	3	6	4	3	6	4	4	6	5	4	5	6	3	3	4	5	6	6	3	3	3
1	33	3	4	3	4	4	3	2	6	4	5	5	5	2	3	4	4	3	3	5	5	5	2	5	3	5	5	3	5	6	5	5	5	5	5	4	5	5	4	5	2	3	5	2	3	2	2	3	3
0	28	3	2	2	4	2	2	2	2	3	3	3	3	2	2	4	3	4	3	2	3	4	2	2	5	4	5	3	4	3	3	6	4	3	5	5	4	3	4	5	4	5	4	4	4	5	4	6	4
0	27	2	3	2	4	6	4	4	4	4	2	6	6	5	3	2	5	4	6	5	3	5	3	4	3	3	5	2	5	5	3	3	3	2	2	3	3	3	2	2	2	2	2	2	2	3	2	2	2
1	33	6	2	7	6	2	6	7	2	7	6	2	3	2	4	3	4	3	5	2	4	2	2	2	4	4	3	3	2	4	2	3	2	2	2	2	4	2	2	2	6	5	5	4	5	4	4	4	4
1	31	5	6	4	6	6	3	5	5	7	6	5	4	4	5	4	4	4	4	3	4	5	6	5	6	6	5	5	5	4	4	4	5	6	3	3	4	2	4	5	3	5	4	6	6	5	6	4	5
1	29	6	5	6	2	4	1	2	3	5	6	3	5	5	3	4	3	3	2	4	3	2	5	5	2	3	4	3	2	2	2	2	2	2	2	2	2	3	2	2	6	5	6	3	6	4	3	3	3
0	27	6	5	7	4	4	3	7	6	6	6	4	2	3	4	2	4	4	3	5	3	4	4	6	5	4	6	4	3	4	2	4	4	5	2	4	3	2	2	3	6	6	6	5	7	7	6	6	6
1	27	4	3	3	5	4	2	4	4	5	4	5	3	5	3	6	3	5	4	4	4	5	3	3	4	2	2	5	4	5	5	4	3	5	4	2	5	2	3	2	5	5	3	5	3	5	5	4	4
0	33	5	6	6	4	6	3	3	5	2	4	2	2	2	2	3	3	2	2	3	3	3	3	2	5	4	3	1	2	4	2	2	2	2	3	2	2	2	2	4	4	4	4	3	3	3	2	3	2
0	34	3	4	3	4	6	6	4	3	5	5	5	5	5	5	4	2	5	3	3	5	5	3	5	3	5	3	4	4	4	3	5	3	5	3	6	5	3	5	3	5	3	4	5	2	3	3	3	2
0	26	1	1	2	3	2	3	4	2	2	1	5	3	5	4	3	4	5	2	5	4	3	2	2	2	3	3	3	5	2	4	2	2	2	3	4	2	3	2	3	6	4	3	6	5	6	3	5	6
1	27	6	7	6	7	5	5	7	6	7	5	3	5	4	5	3	6	5	5	5	6	3	2	5	3	3	2	3	3	3	4	2	4	2	2	4	2	4	4	4	5	7	4	6	4	5	6	5	6
0	24	3	2	2	1	2	2	2	3	3	1	2	2	3	1	3	2	2	2	1	2	4	2	3	5	4	4	5	4	4	4	5	5	5	4	5	6	4	3	4	4	6	5	6	4	3	4	3	5
1	28	4	6	1	4	1	4	4	3	4	1	4	5	6	6	5	5	4	6	3	4	4	4	4	6	6	3	4	3	4	3	3	2	3	3	5	4	2	3	3	2	4	4	2	2	4	2	3	2
0	25	3	6	2	5	5	3	6	6	6	6	5	3	4	3	3	4	3	3	4	4	6	5	5	2	5	5	6	5	4	4	6	6	6	6	6	6	6	5	6	4	4	6	4	4	6	5	4	6
1	30	7	7	7	7	7	6	7	7	7	7	5	6	4	6	4	4	3	3	4	4	6	6	4	6	5	5	6	5	6	5	7	6	5	7	6	7	5	5	4	6	7	5	7	4	5	3	6	4
0	27	3	2	1	4	3	1	2	1	2	1	3	2	4	4	5	3	4	5	3	4	6	4	4	2	5	2	3	3	2	2	2	2	2	2	2	2	2	3	3	3	3	2	3	2	2	4	3	3
1	29	5	3	2	3	3	5	7	6	3	4	4	5	3	5	3	3	5	4	5	5	3	3	4	5	5	4	3	4	6	3	3	4	5	3	3	2	2	5	2	2	2	2	3	3	2	2	2	3
1	32	6	3	4	6	6	2	5	4	2	5	5	6	6	6	6	5	5	4	5	4	4	4	6	6	6	4	6	6	4	6	6	6	6	6	6	6	6	6	6	3	3	4	3	3	5	2	3	3
0	24	6	6	5	3	5	6	6	7	5	7	4	2	2	4	3	4	5	4	4	6	3	4	4	3	3	4	3	3	4	5	4	2	4	2	4	5	4	3	4	6	6	5	4	7	6	6	5	6
1	28	3	2	4	4	5	1	5	2	1	3	2	2	3	2	2	2	2	2	2	3	3	1	2	4	2	2	3	4	3	6	6	4	4	6	5	5	2	6	6	6	6	5	6	6	6	5	6	6
1	29	6	5	4	4	4	2	4	4	5	5	5	6	3	5	6	6	6	5	6	6	5	7	6	7	4	4	7	6	4	4	2	3	2	3	2	3	2	3	4	2	5	5	5	3	5	2	3	4
1	33	5	6	6	7	6	6	3	7	6	6	2	4	2	2	2	2	2	5	4	2	6	6	6	6	6	6	6	5	6	3	5	2	6	4	5	3	3	3	2	6	5	3	2	5	3	4	4	3
1	30	6	6	4	5	7	7	4	4	6	3	6	6	6	6	6	6	6	6	6	6	3	3	4	4	3	6	3	5	4	6	6	6	6	6	6	5	6	6	6	4	2	2	6	4	4	2	4	3
0	30	3	3	2	4	4	4	4	6	2	2	4	5	2	5	6	3	2	4	2	2	6	6	5	6	6	6	6	6	5	6	3	5	5	3	4	3	4	5	4	2	2	2	2	2	2	2	2	2
1	32	6	5	5	4	5	7	6	4	5	6	6	6	6	4	6	5	5	6	6	6	4	5	5	4	7	3	3	5	6	6	6	5	6	6	6	6	5	6	6	5	4	4	6	6	4	4	4	3
0	32	7	3	1	3	6	6	2	4	3	7	3	3	3	2	3	3	2	4	4	3	5	3	6	6	4	4	3	6	5	4	4	5	6	3	4	5	3	4	4	5	3	3	5	4	5	4	4	4
1	30	5	2	6	5	1	2	3	2	6	3	2	3	2	3	2	2	2	2	2	2	3	1	1	2	3	3	2	3	2	1	1	1	3	1	1	1	1	1	1	2	5	2	3	4	2	2	2	3
1	33	4	6	6	6	4	6	5	3	6	5	4	4	5	3	2	4	2	6	5	2	4	4	4	2	3	2	2	4	3	6	3	6	6	6	6	5	5	5	6	3	3	3	5	4	2	2	3	3
0	25	2	2	1	1	2	2	2	2	4	3	2	4	3	1	5	3	4	4	3	4	3	3	4	3	4	2	4	3	5	4	5	5	6	5	6	5	5	5	6	1	1	1	1	1	1	3	1	1
0	28	3	2	2	2	1	3	1	1	1	1	4	5	3	5	4	3	5	3	4	5	4	2	2	4	5	4	2	3	3	3	2	2	2	3	2	2	2	2	2	5	5	5	3	4	4	5	3	5
0	33	6	6	6	5	6	6	6	6	6	6	6	4	5	6	3	4	6	6	5	3	2	2	3	3	2	2	2	2	2	3	4	3	5	2	3	3	3	2	3	5	3	6	3	5	5	4	5	3
1	24	6	6	6	6	6	6	6	6	6	6	3	3	3	4	4	3	3	3	3	4	2	2	2	2	2	2	2	2	2	2	5	3	3	3	3	2	5	4	2	4	4	5	6	6	6	6	5	4
0	29	6	2	2	2	3	4	2	2	3	3	6	6	6	4	4	6	4	6	5	6	6	6	6	5	6	3	6	6	6	7	6	7	6	6	7	7	7	6	7	2	4	3	4	4	2	3	2	2
1	33	1	2	4	3	3	2	2	1	2	3	3	3	6	6	3	5	3	6	3	2	5	5	3	4	5	6	5	5	3	3	3	6	3	2	3	4	3	4	6	6	4	4	6	6	6	6	6	6
0	29	4	6	6	4	6	6	6	7	6	5	4	5	2	3	4	6	3	4	4	5	3	2	2	3	2	2	2	2	2	3	3	3	3	4	4	4	5	6	3	4	5	4	4	7	4	7	6	5
0	26	5	7	5	6	7	6	7	6	6	6	3	3	3	3	3	3	3	3	3	3	6	4	4	3	4	3	4	6	4	3	2	5	4	4	2	3	5	5	5	3	5	5	5	5	5	4	4	4
1	31	4	6	3	5	5	7	5	5	2	4	5	6	3	6	5	3	6	2	3	4	2	2	2	2	3	3	2	3	3	4	5	6	6	2	3	6	6	4	4	4	5	5	6	4	6	6	5	5
0	26	5	4	2	4	6	4	3	1	6	2	4	5	5	5	5	3	6	4	4	4	4	5	6	3	4	6	3	6	3	3	3	2	3	3	3	3	3	3	3	5	4	3	3	5	5	5	3	5
1	24	2	3	1	3	4	1	1	2	3	4	4	4	4	4	5	3	5	6	6	5	4	3	2	3	2	3	2	6	3	4	4	3	3	5	4	3	4	2	5	3	4	3	3	4	3	5	2	4
0	30	7	6	6	6	6	7	7	7	6	7	7	7	6	6	4	7	6	7	7	7	5	3	3	5	4	5	3	4	3	6	6	5	5	5	3	5	5	5	6	7	5	7	6	5	7	7	7	7
1	33	5	2	2	5	3	3	3	3	4	3	4	5	3	5	4	3	2	2	4	4	2	4	2	2	2	2	2	2	4	1	1	3	2	3	1	1	3	3	1	5	6	6	6	6	5	4	5	6
1	32	5	2	4	2	6	3	3	2	3	3	3	2	2	4	2	2	3	2	5	2	1	5	4	4	4	5	4	2	4	6	5	5	6	6	5	6	5	6	6	6	6	6	6	6	5	6	6	5
1	33	7	7	6	6	7	5	6	6	7	3	2	5	5	3	5	5	2	5	5	3	3	3	4	3	5	3	3	3	3	6	2	4	4	4	5	4	4	4	4	5	5	7	7	5	5	6	6	5
0	29	4	4	3	4	3	2	1	4	1	3	2	3	3	4	2	3	3	2	5	2	4	3	4	5	2	4	4	4	4	2	3	5	5	5	5	5	4	5	6	6	2	3	2	5	4	4	4	3
0	24	1	1	3	2	1	1	1	1	1	1	3	5	4	5	5	2	3	5	5	5	2	3	3	3	3	2	3	4	2	5	5	6	4	6	6	4	5	4	6	4	5	2	2	4	2	3	5	4
1	29	5	7	5	6	5	4	6	7	5	5	3	5	4	4	5	5	2	5	4	2	5	2	5	5	5	5	5	4	3	3	2	2	2	2	2	3	2	2	2	6	6	5	6	7	7	6	7	4
1	30	4	1	5	4	3	2	3	5	4	3	2	2	5	3	3	4	4	2	4	2	5	2	3	2	5	4	4	3	4	2	2	2	2	3	4	2	4	3	3	4	3	2	5	4	5	3	2	5
0	31	3	4	5	5	4	3	4	5	6	5	3	3	3	5	6	5	5	3	5	3	2	3	3	2	3	3	5	3	4	4	4	3	4	2	5	4	5	4	2	6	6	6	3	6	5	6	3	6
1	27	5	7	6	6	5	4	7	5	6	6	7	7	7	7	7	7	7	7	5	7	3	7	3	4	6	5	7	3	5	4	6	4	4	6	6	6	3	5	4	3	4	5	3	3	5	5	3	5
0	24	5	6	4	6	6	6	6	6	6	6	3	3	3	3	3	3	3	5	3	3	5	3	4	4	3	4	5	5	4	5	5	4	2	6	3	3	5	5	3	3	3	3	3	4	3	3	3	3
0	26	6	7	7	7	7	7	7	7	7	7	7	7	6	7	7	6	6	5	7	6	4	3	5	6	5	5	3	6	3	3	2	3	3	3	3	3	2	2	3	6	6	5	6	6	6	6	7	6
0	30	2	2	2	3	2	2	2	3	2	2	5	5	5	5	5	5	3	4	5	3	3	2	6	4	4	3	5	3	3	6	6	6	6	6	6	6	6	6	5	3	4	5	3	4	3	5	3	3
1	24	6	2	2	2	2	4	2	5	3	1	3	3	2	2	2	4	5	2	2	2	6	4	5	3	6	6	6	6	6	3	2	3	3	4	4	4	4	4	3	3	5	6	5	4	5	4	4	4
1	26	7	6	7	7	6	7	6	6	6	4	7	5	5	7	6	6	7	6	7	6	3	4	5	3	3	3	3	3	3	4	4	2	2	2	2	2	2	2	3	3	3	4	4	6	3	4	4	5
0	24	7	6	7	5	3	7	6	7	5	6	5	5	6	5	6	5	3	5	4	5	5	2	4	4	5	4	4	4	4	6	4	6	5	5	6	3	5	3	3	6	5	6	6	7	7	6	5	5
1	27	1	1	2	1	1	1	1	1	1	1	4	2	2	4	3	4	5	3	5	3	2	3	2	2	2	2	2	2	4	1	2	3	3	4	3	3	3	3	3	5	5	2	5	4	4	5	5	3
1	30	2	2	5	3	1	5	6	2	1	3	4	4	6	3	3	3	4	4	6	4	3	3	3	2	3	3	4	5	3	5	5	6	6	3	4	6	5	6	5	3	4	4	2	2	4	4	5	3
0	24	5	3	4	2	6	5	5	5	6	4	5	6	6	4	6	6	5	4	5	5	4	4	3	5	4	4	5	4	4	4	5	4	6	5	5	4	4	6	5	6	4	2	3	3	5	3	3	3
0	27	6	2	6	3	4	4	5	1	3	3	3	2	3	2	2	3	3	3	3	2	6	5	4	6	6	6	6	5	5	3	4	4	3	2	4	2	2	3	3	3	2	3	2	2	2	4	2	2
0	29	2	6	5	5	4	7	3	6	7	5	5	6	4	6	5	3	6	4	3	6	6	6	6	4	4	6	5	6	5	4	2	2	3	2	3	4	4	2	3	3	4	5	5	6	6	6	6	6
1	27	6	6	7	6	7	7	7	7	5	6	5	3	5	5	4	5	5	4	5	4	6	5	6	6	5	6	6	6	4	6	5	7	3	6	4	6	6	4	5	5	7	5	5	5	3	4	5	5
1	24	3	5	3	4	3	3	6	6	5	6	3	3	3	3	5	5	3	2	2	3	5	5	3	4	5	4	5	5	4	3	6	3	2	5	3	2	3	3	3	6	6	6	6	6	6	6	6	6
0	26	2	1	2	1	2	3	1	3	2	2	4	5	5	5	5	5	3	5	3	5	5	3	6	3	4	4	5	3	3	6	6	6	5	6	6	6	6	5	5	5	5	3	5	5	3	5	4	5
1	26	2	2	5	3	2	3	5	2	5	3	6	6	5	3	6	6	5	4	5	4	4	4	3	6	4	2	5	3	4	2	3	3	3	3	5	2	3	3	3	4	6	6	5	5	6	5	6	4
0	27	5	6	4	7	7	6	7	7	6	6	4	5	4	3	3	3	5	5	4	3	5	3	2	2	2	2	2	4	2	2	6	4	2	2	2	3	2	3	2	4	5	5	5	4	5	4	6	3
0	26	5	4	4	4	5	5	6	3	6	6	3	3	4	2	3	2	4	2	2	2	6	6	6	6	6	4	6	6	6	5	2	4	3	5	5	4	4	5	4	6	6	6	6	6	6	6	6	6
0	32	3	4	3	2	2	3	4	6	3	7	5	5	5	5	3	5	5	4	4	5	2	3	3	3	3	3	2	3	3	6	4	4	4	3	5	5	4	4	5	3	3	2	3	3	3	2	2	3
0	25	1	2	1	2	1	1	2	2	2	2	4	1	3	3	4	2	5	2	5	3	6	3	3	4	5	4	4	4	4	6	6	5	6	6	6	5	3	6	6	1	5	3	3	5	3	3	2	3
1	29	2	1	3	1	2	1	5	2	1	3	1	3	2	3	5	3	2	2	1	3	6	5	3	4	2	5	4	4	4	4	2	3	3	3	5	4	5	5	3	3	2	3	4	6	5	6	3	4
0	26	5	5	2	6	6	4	2	5	6	5	6	3	4	6	5	4	6	4	4	6	3	4	4	6	3	4	3	3	3	2	2	4	2	2	2	2	2	2	2	3	6	5	3	3	3	3	3	2
1	30	1	2	5	1	4	2	1	2	2	4	2	4	2	6	3	6	4	3	4	5	5	5	4	3	2	4	4	6	5	2	3	3	3	3	3	2	3	2	2	6	4	4	6	5	4	4	4	4
0	24	5	5	5	7	5	6	7	6	2	4	6	5	5	5	4	6	6	6	5	6	3	4	4	2	3	4	4	3	4	3	4	6	3	4	6	6	5	5	4	5	4	5	6	4	4	5	6	6
1	27	7	7	3	4	4	6	7	4	6	5	4	4	5	6	4	6	4	6	4	3	5	3	3	2	5	3	3	2	2	2	3	2	2	2	2	2	3	2	3	3	2	3	4	3	2	2	4	3
1	25	1	2	1	2	2	1	1	4	1	3	5	5	5	5	5	5	5	5	5	5	3	2	2	3	2	3	4	4	2	6	4	5	2	5	6	5	3	5	6	5	3	3	2	3	3	4	3	3
1	26	1	2	2	1	2	1	2	2	1	1	5	5	3	3	5	5	5	4	4	3	4	3	3	4	3	3	2	3	2	2	2	3	2	2	4	5	4	2	4	1	2	1	2	4	1	1	2	2
1	30	6	6	6	6	6	6	6	5	6	4	5	3	3	3	3	3	5	3	3	3	4	4	3	2	2	2	2	2	4	4	4	4	2	4	3	4	6	4	3	4	3	3	3	3	3	5	3	3
1	28	5	1	3	1	3	1	3	1	1	1	3	5	5	5	5	4	3	5	2	4	3	3	2	3	3	2	2	3	3	2	4	2	4	4	2	2	2	2	2	1	1	2	1	1	1	1	1	1
0	25	4	5	4	3	1	4	5	5	2	1	6	5	5	3	3	5	5	6	6	6	3	3	3	4	3	3	3	5	3	4	4	2	3	4	4	4	4	2	4	3	3	4	2	3	2	2	2	2
1	31	1	2	1	1	1	2	1	1	3	1	3	4	5	3	5	5	3	5	5	3	3	3	2	3	3	3	4	3	5	4	4	2	2	4	2	2	2	2	2	3	5	3	5	3	4	3	2	3
1	30	2	5	6	6	5	5	4	5	4	5	6	6	6	6	6	6	6	6	6	6	3	4	3	5	6	3	5	5	4	3	5	3	2	5	2	3	3	2	3	3	4	3	3	3	3	3	4	4
1	29	4	6	4	6	6	3	6	6	2	5	6	6	6	5	6	6	5	6	4	6	5	4	5	2	2	3	2	2	2	2	2	2	3	2	2	2	2	2	2	3	5	4	5	6	6	4	6	4
1	33	1	1	1	1	1	1	1	1	2	1	4	3	5	4	5	2	2	2	1	2	6	5	6	5	4	4	5	4	4	2	4	3	6	3	6	4	4	5	5	2	1	3	2	2	2	4	1	3
0	25	4	1	2	3	5	1	5	1	3	3	4	5	5	3	3	4	3	4	5	2	4	5	5	5	3	5	5	5	5	6	4	4	4	4	4	5	4	6	6	4	4	4	4	4	6	4	4	5
0	26	1	2	2	3	1	1	1	2	1	1	1	2	3	2	3	2	2	1	2	3	3	5	3	3	3	5	2	5	5	3	2	2	3	2	3	3	3	3	3	5	4	5	5	5	5	5	4	5
1	27	6	5	4	3	2	6	5	4	6	3	4	5	3	3	2	3	2	2	2	4	3	2	2	2	3	3	3	4	4	3	5	3	2	3	4	2	2	3	4	6	6	6	6	6	6	6	6	6
0	33	1	4	1	1	4	1	1	4	1	1	5	5	5	5	5	5	5	5	4	4	2	5	3	3	2	2	4	3	2	6	5	6	4	6	6	5	6	6	5	5	5	5	2	5	5	5	3	5
1	27	6	6	6	6	6	6	5	6	6	6	6	5	5	4	5	5	6	5	5	3	2	4	6	4	4	3	3	4	2	3	2	2	2	2	4	3	4	4	5	5	3	3	3	3	3	3	3	3
0	32	4	6	4	2	5	4	5	1	4	3	3	2	3	2	2	3	3	4	3	2	4	6	4	5	6	5	4	5	6	3	4	2	4	4	2	4	3	3	5	2	3	4	2	3	5	4	2	2
0	25	5	4	2	3	5	4	3	4	6	3	5	5	6	5	4	5	6	6	6	5	4	6	6	6	4	5	6	2	3	3	5	4	4	4	4	6	4	5	4	5	5	5	6	6	5	5	4	5
1	26	1	4	3	2	1	3	1	3	1	2	5	4	6	2	5	6	6	2	5	3	3	5	3	2	3	3	2	3	3	2	4	2	2	2	3	3	4	2	2	6	5	3	6	5	2	2	6	4
1	25	6	3	6	6	6	4	5	4	5	4	6	5	4	4	6	4	6	6	4	4	3	2	4	2	3	2	4	2	3	4	2	5	4	2	2	3	3	2	4	2	4	2	3	2	4	6	2	3
1	32	5	2	1	3	2	4	2	2	4	2	6	3	4	4	5	4	4	6	5	4	6	3	6	6	6	6	6	6	5	5	4	6	4	4	5	4	4	4	2	5	5	6	3	4	3	4	3	3
0	30	2	3	3	2	1	3	4	2	5	5	2	4	2	5	3	3	4	2	4	5	4	4	5	3	2	3	2	4	3	4	4	5	2	2	3	2	5	3	2	4	3	6	4	4	4	4	6	4
1	26	5	6	1	3	3	3	6	4	6	4	5	5	5	5	5	5	6	6	5	4	3	6	4	6	4	5	4	4	6	4	6	6	6	6	6	6	6	6	5	5	5	5	5	5	6	6	5	6
1	27	7	7	7	5	4	6	3	7	5	6	2	2	2	3	2	2	2	2	2	2	3	3	3	3	1	3	5	2	3	6	4	4	5	6	2	4	4	4	6	3	3	5	5	5	5	5	6	5
1	26	4	1	3	1	4	3	2	3	7	4	6	5	2	5	3	3	2	4	3	5	3	2	3	3	3	3	3	3	3	3	5	3	6	2	4	4	4	2	4	4	4	5	4	4	5	4	3	5
1	28	6	6	7	7	7	6	4	7	6	6	6	6	4	4	6	6	6	6	4	5	6	6	6	6	6	6	6	6	6	6	5	7	5	7	4	6	6	6	4	5	6	7	6	5	5	5	4	4
1	28	3	1	2	2	5	4	6	6	2	1	2	3	2	2	2	2	2	2	2	2	5	5	5	5	5	5	5	5	4	6	5	6	6	5	6	6	5	6	6	3	4	3	4	4	4	4	4	4
1	28	6	3	6	5	6	4	6	5	6	3	6	6	6	6	6	5	5	5	6	5	4	4	4	4	6	4	4	4	3	5	3	4	5	5	3	3	5	5	5	6	6	6	6	6	6	6	6	6
1	24	3	5	4	5	3	5	3	6	2	6	3	4	4	4	5	4	5	3	4	5	4	3	4	2	3	3	3	3	5	6	2	2	5	3	4	4	4	4	4	2	5	3	5	5	3	4	3	4
0	30	2	3	2	5	2	4	3	2	4	2	2	4	2	2	2	2	4	4	4	2	6	4	4	6	4	4	4	6	6	6	6	6	6	6	6	6	5	6	6	5	5	4	5	5	3	5	4	3
0	29	5	4	3	1	1	4	3	2	3	1	4	5	5	6	6	4	2	4	3	5	6	5	4	3	6	3	5	5	5	6	6	4	6	5	6	6	5	6	6	3	3	4	2	5	3	2	4	3
1	24	1	1	1	2	1	1	1	1	3	1	1	2	1	2	2	2	2	2	2	1	1	3	3	2	3	4	5	3	2	5	4	3	4	6	6	4	5	6	5	2	5	5	5	4	5	5	4	5
1	32	7	7	7	7	7	5	7	7	6	5	5	5	5	5	6	4	6	3	5	7	4	5	6	6	5	5	5	3	5	3	4	3	4	2	2	5	4	4	3	7	5	3	4	5	3	3	5	5
0	25	2	2	2	5	3	2	3	5	4	3	3	2	3	2	3	3	4	2	4	2	2	2	2	2	2	2	4	2	2	5	5	4	5	3	5	5	4	3	5	5	6	6	6	6	5	6	6	6
0	30	7	6	7	6	7	7	6	6	6	6	3	3	5	3	3	3	3	3	4	5	2	2	4	2	2	2	2	2	2	2	2	3	4	4	5	4	2	3	5	4	3	7	5	6	5	6	5	4
0	33	7	7	7	7	7	7	7	7	7	7	5	4	6	4	3	4	6	4	5	6	4	5	6	4	6	5	5	6	6	2	4	3	2	3	4	2	2	3	2	5	4	5	4	3	6	3	4	3
1	28	4	6	7	7	7	7	6	6	7	7	5	3	4	5	3	5	3	3	6	3	3	5	5	5	5	5	5	5	3	5	2	5	3	2	2	4	2	3	3	4	4	3	4	5	5	5	3	3
1	32	7	5	7	7	7	7	7	7	6	7	7	6	6	6	7	7	3	6	6	6	6	3	3	3	4	5	7	5	3	3	4	3	3	3	3	4	3	2	3	6	6	7	4	5	5	6	6	6
0	28	3	2	6	2	4	1	1	2	3	1	2	1	2	3	3	1	1	1	1	1	5	3	5	3	5	5	5	3	5	4	3	3	4	4	3	5	3	5	5	2	4	4	5	2	5	4	4	4
1	29	1	1	2	1	1	1	2	1	1	2	3	2	5	2	4	2	2	3	2	5	3	2	4	3	6	4	4	2	2	3	5	4	4	4	3	4	4	4	5	2	2	2	2	1	2	1	1	2
1	33	5	5	5	4	7	5	4	6	7	7	6	5	4	7	5	4	4	6	4	3	4	5	5	4	4	3	4	4	2	5	6	2	5	5	5	5	5	5	3	6	4	6	4	4	4	4	3	3
0	28	5	5	5	6	5	5	5	6	5	6	2	2	2	2	2	3	2	2	2	2	5	5	5	5	5	5	5	5	5	6	5	6	3	3	4	4	4	5	6	2	2	2	2	2	2	2	4	2
1	29	7	5	5	7	7	5	7	6	6	7	7	7	5	6	5	5	6	7	7	5	5	6	5	7	7	7	7	5	7	5	5	3	4	5	5	3	5	3	6	5	6	5	4	5	5	5	5	3
0	24	3	3	1	4	4	5	6	3	3	2	4	2	3	2	2	2	2	2	2	4	4	5	5	5	4	3	4	5	4	6	6	6	5	4	6	6	6	5	6	6	6	4	6	4	5	6	6	6
0	27	2	5	6	1	2	3	1	3	2	2	4	2	4	2	5	4	4	4	4	4	5	3	5	6	4	4	2	4	5	3	2	6	4	2	3	3	3	3	2	5	4	6	6	4	5	5	4	4
0	33	7	7	7	7	7	6	6	7	7	7	6	5	4	4	3	6	3	3	4	3	6	6	5	5	6	6	6	5	5	6	7	7	6	7	7	7	7	7	6	5	7	5	6	6	6	5	6	6
1	30	4	6	4	5	3	4	3	2	5	2	5	5	5	5	6	5	3	5	5	5	3	6	5	4	5	5	6	4	6	6	4	3	3	3	3	4	2	2	4	3	4	3	3	3	3	4	5	3
0	28	7	4	3	2	6	6	4	5	5	4	6	6	4	5	6	5	3	6	3	5	2	6	5	4	3	6	3	3	6	3	2	3	5	4	5	3	3	5	4	3	6	6	5	4	3	3	6	5
0	30	7	7	6	7	7	7	6	7	7	7	6	7	7	7	7	6	7	7	7	6	6	7	5	6	6	3	4	6	4	3	4	2	4	2	2	2	2	4	2	3	5	3	3	6	4	6	5	3
1	29	3	1	1	3	1	4	4	2	2	4	2	5	4	1	2	2	2	4	5	3	2	2	4	2	2	2	3	2	2	3	4	4	3	5	3	5	2	5	3	1	1	1	1	3	1	1	1	1
1	33	3	5	2	4	4	1	1	3	2	2	6	3	6	6	6	6	6	5	6	6	4	3	4	3	5	6	6	5	3	5	3	5	4	4	5	5	5	4	3	5	5	6	4	2	6	5	6	4
1	33	4	2	3	2	3	2	2	6	4	2	3	3	2	2	3	3	2	3	2	2	5	4	5	6	6	5	6	5	6	6	6	4	6	6	4	4	6	6	6	6	4	5	6	6	4	6	5	5
0	26	5	3	6	6	5	6	4	6	6	2	2	5	2	4	2	3	4	5	4	4	2	2	2	2	2	3	3	4	3	5	4	3	4	4	5	4	1	4	2	2	3	4	4	4	4	4	4	6
1	31	5	6	2	6	3	5	7	5	6	4	5	6	6	6	6	6	6	4	6	4	3	3	3	3	2	2	3	5	4	2	3	2	2	2	2	2	2	3	2	4	4	4	6	5	6	5	6	5
1	26	6	7	7	7	5	6	6	6	7	7	5	7	5	5	6	6	5	4	7	6	2	4	2	2	2	2	3	2	2	3	3	4	2	4	2	5	4	4	3	3	3	3	3	4	3	3	3	4
0	25	3	1	3	2	2	2	2	3	3	1	4	6	6	4	5	3	6	6	5	6	4	5	6	4	5	3	6	6	5	3	4	4	6	3	3	3	3	5	5	6	6	6	5	6	5	6	4	5
1	32	1	1	2	1	2	3	2	5	2	1	2	4	2	4	2	1	3	2	2	1	4	5	3	3	2	3	2	3	1	4	6	4	5	5	4	6	5	5	5	1	4	5	5	1	3	3	1	2
0	26	5	1	5	4	4	3	4	2	1	1	4	2	2	2	2	2	2	2	2	2	3	5	3	2	3	1	4	3	3	5	4	4	3	2	4	4	5	4	3	4	5	5	5	4	6	5	4	4
0	28	5	7	3	4	6	4	3	2	6	4	6	3	4	4	3	5	5	4	5	5	5	6	5	4	5	5	6	5	4	5	6	4	6	5	6	6	6	5	6	2	3	6	4	4	5	3	2	3
0	31	5	1	3	4	5	6	1	3	6	6	5	3	3	5	5	5	4	3	5	5	5	6	6	6	6	6	6	6	6	3	6	5	4	6	5	4	5	4	5	2	2	5	3	4	2	4	5	2
1	30	4	6	2	2	3	1	2	1	2	4	4	4	4	5	5	4	5	3	4	6	3	3	3	3	3	5	3	3	3	3	6	4	4	4	4	2	5	4	3	6	6	4	6	4	4	5	5	5
1	30	1	2	1	2	4	5	2	1	6	6	2	3	4	2	4	4	3	3	5	2	5	6	6	6	6	6	6	6	6	7	5	5	6	5	6	7	5	4	6	3	6	5	4	3	4	2	4	6
1	27	5	3	5	1	2	1	2	4	1	2	3	2	2	6	4	5	3	3	3	2	2	2	4	2	2	3	2	4	2	4	3	3	4	4	3	4	5	4	3	6	5	4	5	4	4	5	6	5
1	33	5	1	2	2	4	1	3	3	1	6	2	3	2	2	2	2	2	2	2	2	1	1	3	1	1	3	3	1	2	3	3	3	5	5	3	5	3	3	4	3	3	4	5	3	6	5	3	4
1	29	2	3	3	3	2	4	4	3	3	3	5	2	5	4	4	3	4	4	3	5	2	3	3	3	4	3	3	3	3	3	5	4	5	4	4	4	2	5	5	4	4	4	4	5	4	6	6	5
1	32	6	7	5	6	5	5	4	3	7	5	5	6	6	4	6	6	6	4	6	6	4	4	5	5	4	4	4	2	4	2	2	2	5	3	5	4	3	3	3	4	4	3	4	3	4	4	6	6
1	25	1	2	1	2	2	4	4	5	3	3	6	6	6	6	6	6	5	5	6	6	4	5	5	3	2	5	5	5	5	5	5	5	5	4	5	4	5	4	5	5	5	4	5	4	6	5	4	4
0	28	6	7	6	7	6	6	7	7	7	7	6	7	7	6	7	7	5	7	7	6	3	3	3	4	3	3	3	3	3	6	6	6	6	6	6	6	6	6	6	3	5	4	3	3	3	4	3	3
1	27	7	5	5	5	6	7	5	6	4	6	6	7	7	7	7	7	7	7	7	7	6	6	6	7	5	5	7	3	5	2	4	2	3	2	2	2	2	2	4	4	4	4	4	4	4	4	3	5
0	29	2	4	2	4	3	1	5	3	3	2	4	2	2	2	4	2	4	2	3	3	2	1	1	1	2	1	4	3	1	3	3	3	2	3	2	5	3	5	1	2	5	4	4	5	4	5	5	5
1	31	4	4	3	4	7	6	5	6	3	6	6	4	4	4	4	6	4	4	4	4	5	5	6	4	5	6	4	3	6	5	4	3	6	5	6	5	4	6	4	6	4	5	3	4	4	5	3	6
1	30	3	3	1	3	3	6	3	4	4	5	5	5	5	4	5	6	6	6	5	5	5	4	5	5	3	2	5	4	3	6	6	6	6	6	6	5	6	6	5	6	6	6	6	6	5	6	6	5
0	28	6	3	3	7	7	7	3	2	5	5	2	2	2	3	2	2	3	4	3	2	3	2	1	4	3	4	4	1	2	4	6	3	4	4	2	4	4	3	4	3	2	4	3	2	4	4	3	3
1	28	3	6	5	2	4	3	6	5	5	5	6	4	3	3	3	3	2	4	3	3	6	6	6	5	5	5	6	6	6	4	5	4	5	6	5	6	2	4	4	5	3	2	2	5	3	3	6	3
1	28	7	7	7	7	3	7	7	5	4	4	5	5	5	4	3	2	4	3	5	3	5	6	5	6	5	6	6	4	5	3	3	2	5	4	5	3	6	4	3	6	7	7	7	7	7	7	7	7
1	25	4	6	3	6	6	5	6	6	4	7	5	2	5	3	4	2	3	3	2	4	5	4	4	4	6	6	4	6	5	2	3	3	2	4	4	3	4	2	4	2	3	2	2	2	2	3	4	2
1	28	2	5	3	5	4	2	5	3	3	5	5	5	5	5	5	4	4	5	5	5	4	4	6	5	2	4	4	6	5	6	6	3	3	5	5	6	6	4	3	5	2	3	5	2	5	4	3	3
1	28	2	5	5	3	5	6	5	6	5	2	6	4	4	6	4	6	5	5	5	3	5	6	4	4	6	5	4	3	6	6	6	5	6	5	6	6	6	3	5	5	4	3	3	3	3	5	4	2
0	25	6	5	6	5	5	3	6	6	6	4	6	3	6	4	4	6	3	6	5	3	6	6	5	4	5	6	5	6	6	6	4	6	5	5	6	6	6	6	6	4	2	3	4	5	2	3	5	4
1	25	2	4	2	2	2	4	5	2	4	4	2	2	2	2	2	3	2	2	4	3	5	2	4	6	4	6	6	3	5	6	6	3	5	3	5	5	6	3	5	4	6	5	2	4	4	5	5	4
0	25	2	2	1	2	1	2	1	4	1	1	5	5	5	5	5	5	5	5	5	3	4	3	3	4	3	4	4	2	5	2	2	2	2	5	4	2	4	2	2	3	5	2	1	2	2	3	2	3
1	27	7	6	6	5	5	7	4	6	7	4	6	6	3	5	6	7	5	5	6	3	4	4	4	2	3	2	2	4	6	3	5	4	5	2	6	4	4	3	5	5	5	5	6	7	5	6	5	5
1	32	2	4	5	4	3	6	3	4	4	1	5	4	3	5	5	5	4	5	4	5	4	5	4	6	6	6	5	5	6	4	4	5	3	5	4	4	4	3	4	2	5	5	5	5	2	5	2	5
0	25	4	5	4	2	3	4	4	4	2	5	4	3	5	2	3	3	3	4	5	3	2	2	2	2	2	2	2	2	2	3	1	1	1	1	1	1	1	1	1	6	3	4	5	6	5	5	6	5
0	30	1	6	2	3	3	5	6	5	4	3	5	6	6	5	5	6	5	5	6	6	4	4	4	7	4	6	5	4	4	4	4	2	4	2	3	4	2	3	3	3	3	4	3	3	3	3	3	2
1	27	6	5	6	3	5	5	4	6	6	6	3	2	3	5	4	2	4	6	4	3	5	4	5	5	4	5	5	6	5	6	6	6	6	6	6	6	6	6	6	4	5	4	4	4	4	4	4	3
1	31	3	2	6	1	3	2	1	2	1	2	4	4	6	3	3	5	5	3	3	4	6	6	6	5	5	5	6	6	5	3	2	4	6	3	2	3	4	4	4	6	5	6	6	6	6	5	4	6
0	33	2	3	6	1	1	2	2	5	1	3	5	1	2	5	5	3	2	2	4	4	4	4	3	4	2	3	3	3	4	2	4	3	3	3	4	2	3	2	3	4	2	3	1	1	2	4	2	1
1	25	4	6	6	2	4	5	7	6	5	6	3	4	4	5	4	2	3	4	4	2	5	6	4	6	6	6	6	6	5	6	5	7	6	5	7	6	6	5	6	4	4	3	4	6	4	5	4	6
1	25	3	5	3	4	6	3	7	7	5	5	4	4	3	2	2	2	4	5	4	4	5	4	5	4	4	4	4	4	3	5	4	6	5	5	4	5	6	6	5	4	5	4	3	4	4	4	3	5
0	30	2	1	2	4	1	2	1	2	1	3	5	5	4	5	4	2	3	4	3	3	4	4	4	4	6	2	3	5	5	4	3	3	2	2	2	2	2	2	2	4	5	3	5	4	3	5	5	5
1	32	3	5	2	4	3	3	3	2	4	5	4	5	3	2	5	5	2	3	5	5	4	5	6	6	6	6	6	6	5	3	2	3	2	2	2	2	2	2	2	2	2	2	2	2	2	2	2	2
1	27	6	5	7	3	6	6	4	5	7	7	5	5	3	4	3	2	3	3	4	4	4	4	5	6	2	2	6	4	5	2	3	3	5	5	5	4	5	3	4	2	3	3	3	4	3	2	4	2
0	26	7	4	6	6	3	5	4	5	7	4	5	5	6	6	6	6	6	5	6	6	6	6	6	6	4	6	6	6	6	3	2	5	2	3	2	3	2	2	2	6	4	5	4	4	5	4	6	4
1	26	2	3	6	6	4	3	4	4	3	6	2	2	2	3	3	2	2	2	2	3	6	6	6	5	6	5	6	6	5	4	2	4	5	4	4	4	4	4	4	3	6	5	6	6	5	3	5	5
0	26	1	3	4	4	1	2	1	3	1	2	3	3	3	6	4	5	3	3	2	3	5	5	5	4	5	5	6	2	5	5	2	5	4	4	5	4	5	4	6	5	3	2	2	3	3	4	3	3
0	26	3	3	5	2	2	4	3	2	5	2	2	3	2	4	5	2	4	3	4	4	4	2	6	2	4	5	3	4	4	5	4	2	5	3	3	4	2	2	2	4	2	2	4	2	4	5	3	4
1	25	1	1	1	1	1	1	1	1	1	1	2	3	2	2	2	4	1	1	3	4	1	1	1	1	1	1	1	1	1	2	3	4	4	3	3	5	2	2	4	4	3	2	5	5	4	2	2	4
0	28	5	7	6	3	6	6	4	4	6	6	6	4	6	5	6	4	4	3	6	2	4	6	5	6	6	6	6	6	5	2	3	3	3	4	4	2	3	3	3	4	3	4	4	3	4	2	2	4
1	28	5	2	2	3	2	5	4	4	4	4	2	5	3	2	2	3	2	2	2	2	5	4	5	4	4	3	4	6	4	5	5	5	6	6	5	4	5	4	5	6	5	6	6	6	6	6	6	6
0	30	7	5	2	6	2	4	7	7	5	6	4	2	4	4	3	4	3	2	3	5	4	2	4	4	3	3	3	4	6	4	2	5	2	3	3	3	2	3	5	3	3	3	2	4	3	3	4	4
0	24	6	3	5	2	6	5	3	6	2	6	2	2	2	3	3	3	3	2	3	2	2	2	2	2	2	3	4	4	2	4	6	4	3	5	5	3	5	6	5	6	6	6	6	6	6	6	6	6
0	31	4	6	6	6	3	5	2	6	6	5	6	6	6	6	6	6	6	6	6	6	2	2	3	3	5	2	2	2	2	3	2	3	2	4	3	2	2	2	4	6	6	6	6	6	6	6	6	6
0	32	5	4	5	5	4	6	7	2	7	6	4	5	4	5	6	5	4	4	4	6	6	5	3	5	6	4	6	3	5	2	4	4	4	4	5	5	4	3	4	2	4	5	2	2	3	4	6	2
1	33	2	3	3	6	5	3	4	6	4	1	2	5	3	4	3	3	4	2	2	3	5	3	2	4	5	5	4	5	2	5	6	6	6	6	5	5	5	5	5	3	3	3	3	5	4	3	4	3
0	27	4	5	3	6	3	3	4	2	2	2	6	6	5	4	2	5	5	3	6	5	2	6	3	5	3	5	4	5	5	6	5	4	3	5	5	3	4	3	4	5	5	5	4	3	4	4	3	4
0	25	7	6	7	6	7	5	6	3	7	4	5	7	7	4	6	5	7	6	5	5	7	4	5	4	3	3	3	4	3	3	4	4	2	3	4	3	3	3	5	2	2	3	2	3	2	2	2	4
0	28	7	6	4	6	4	4	5	5	7	2	4	4	4	5	4	4	6	4	4	6	3	3	6	5	3	4	4	5	6	4	4	6	6	5	5	4	3	5	5	6	6	6	6	6	4	5	6	6
1	31	3	2	3	2	5	3	2	4	4	2	3	5	3	2	4	2	3	2	2	3	4	4	4	5	5	5	4	5	6	6	5	6	4	5	6	5	5	5	5	6	4	2	4	3	3	2	4	3
1	27	1	4	2	4	2	3	4	5	2	4	4	3	2	4	4	4	4	4	6	5	3	3	4	4	3	3	4	3	3	6	4	6	6	6	6	4	6	5	5	2	2	2	4	2	2	2	2	2
0	28	7	6	6	5	6	5	3	2	5	3	6	6	5	6	5	4	5	5	6	4	4	4	5	2	4	4	4	4	3	5	5	5	3	5	5	5	6	3	5	6	6	6	6	6	6	6	6	6
0	32	3	3	3	4	3	3	1	5	3	3	3	4	4	4	4	4	5	4	6	2	5	3	3	5	5	5	5	3	4	5	3	3	3	5	5	2	3	5	5	2	2	4	2	2	4	2	4	3
1	33	3	5	2	1	4	2	6	5	2	1	3	2	2	2	3	4	2	2	2	2	2	4	1	2	4	4	5	4	4	3	2	4	3	6	4	4	5	4	6	4	3	4	2	5	4	2	4	4
1	26	1	1	2	5	1	3	1	1	1	1	5	5	5	5	5	5	5	5	5	5	4	3	5	4	5	6	5	6	5	6	6	6	5	5	6	5	6	6	5	5	3	3	2	2	3	3	3	5
0	33	5	3	4	6	6	3	5	6	4	4	6	6	6	5	6	4	6	6	6	5	6	5	6	4	6	4	3	5	6	6	6	6	6	6	6	6	6	5	6	2	2	3	3	2	2	2	2	3
0	27	6	7	5	6	5	7	7	3	3	4	3	4	5	2	6	4	4	5	4	3	6	4	5	6	5	6	6	6	6	4	3	3	4	4	2	4	4	5	2	5	4	4	3	4	4	6	3	4
0	26	3	2	3	2	2	5	3	3	2	3	6	6	6	6	5	6	6	6	6	6	3	5	3	4	4	5	5	3	4	5	4	4	5	5	6	6	5	5	5	4	4	5	4	4	6	4	4	2
1	30	5	6	7	6	7	7	5	5	7	5	7	6	7	5	6	6	6	7	5	6	5	5	5	5	7	5	7	6	4	4	3	4	4	4	4	4	5	4	3	4	4	2	4	2	4	2	2	3
0	25	2	3	4	4	3	4	4	4	5	6	6	6	6	3	6	3	6	6	5	6	3	3	4	2	5	3	3	3	4	3	4	2	2	2	2	2	5	3	3	4	3	3	3	5	4	4	3	2
0	31	2	2	1	3	1	2	2	1	2	1	4	5	5	5	5	5	4	5	3	5	2	4	4	5	5	6	4	6	6	5	6	6	4	3	6	4	4	5	6	3	5	3	4	3	5	4	2	3
1	26	7	6	6	6	4	5	7	4	4	5	7	4	4	5	5	6	4	4	5	3	5	2	3	2	3	5	2	4	2	2	2	4	4	2	5	5	4	4	2	3	4	3	4	4	7	4	5	4
0	24	6	2	3	2	4	2	2	3	2	3	4	4	3	4	4	4	3	4	4	4	4	4	5	3	5	4	4	3	5	6	5	3	5	3	4	3	5	5	6	4	2	2	2	2	4	2	2	2
1	28	5	7	6	7	6	5	6	6	5	7	6	4	6	5	5	5	6	4	4	7	3	4	4	3	3	5	6	4	3	3	5	3	5	2	3	5	3	5	3	4	6	6	7	5	5	2	7	4
0	30	6	6	4	3	6	4	4	4	4	5	6	6	4	6	5	5	5	5	6	6	3	4	2	2	2	3	3	4	4	6	4	6	5	6	6	4	6	5	6	4	6	6	6	6	6	6	6	6
1	33	7	7	7	6	7	6	7	6	6	5	4	3	3	4	5	4	3	3	3	3	2	2	4	5	3	2	5	5	5	5	3	2	6	4	5	5	6	4	5	5	5	4	4	5	4	5	4	3
1	33	6	3	1	7	5	5	3	4	4	6	2	3	3	5	3	6	6	3	6	5	3	3	3	2	3	3	3	5	2	3	3	2	2	3	2	2	4	2	4	5	6	4	4	4	3	6	6	6
0	29	2	3	2	2	4	1	3	3	2	1	1	2	1	2	2	3	1	1	2	1	2	4	5	5	5	5	3	4	5	2	2	2	2	5	3	3	2	4	2	5	6	6	6	4	3	5	6	6
0	32	7	7	4	7	5	7	6	5	5	5	4	4	7	5	5	7	7	2	5	5	6	6	4	6	6	6	6	6	6	7	6	7	6	4	6	7	6	7	7	5	2	3	5	3	5	4	7	5
0	28	7	2	4	5	2	4	3	5	5	7	3	4	4	5	3	4	5	4	6	5	3	3	4	4	4	5	6	3	3	3	2	3	2	2	3	2	2	2	2	5	5	6	4	6	3	5	6	6
0	24	6	6	5	6	6	5	6	6	5	6	6	5	6	6	6	6	6	6	6	6	5	7	5	6	5	7	6	5	6	3	2	2	2	2	2	2	2	2	2	5	3	5	4	4	3	5	3	5
1	27	7	7	7	7	7	7	7	7	7	7	5	5	5	6	6	5	5	6	6	3	6	5	6	4	6	4	5	6	3	5	6	4	5	6	6	4	6	6	6	4	3	3	4	3	3	3	3	4
0	25	3	3	4	7	7	7	4	5	4	4	5	3	6	4	6	4	4	3	5	3	2	5	2	3	4	2	5	3	5	4	4	5	2	5	5	4	2	2	2	3	5	5	4	5	4	2	4	4
1	30	6	3	5	6	5	4	5	5	6	5	4	2	2	2	2	3	2	2	2	2	1	1	1	1	1	1	1	2	2	4	2	2	3	4	2	2	2	2	1	5	5	6	5	4	6	6	5	6
1	30	4	5	3	4	4	6	4	4	6	5	4	3	5	6	5	6	6	2	6	5	3	2	2	2	2	2	2	2	2	5	2	3	3	3	2	1	3	2	3	4	3	2	3	3	3	3	4	3
0	24	3	3	5	5	3	2	3	3	2	2	4	5	5	6	4	6	6	4	3	6	4	3	4	3	4	4	6	4	5	3	2	4	4	3	3	2	2	3	3	4	2	2	2	4	2	4	2	4
0	26	6	5	6	6	4	6	6	3	6	5	4	6	7	6	5	6	6	6	3	6	2	2	2	2	2	2	2	2	2	3	5	2	3	3	2	2	3	1	4	4	3	4	4	3	4	2	4	2
0	24	3	5	6	3	3	5	6	3	6	5	6	6	5	6	6	6	6	6	6	6	4	3	3	5	5	5	5	5	4	3	2	4	4	5	2	4	5	3	4	6	6	5	6	6	3	6	4	6
1	25	6	5	6	5	5	6	6	4	6	6	3	2	4	3	3	3	4	4	5	4	2	2	2	2	2	2	2	2	2	4	5	5	5	5	5	5	4	5	3	5	3	2	5	3	3	4	3	5
0	30	1	3	1	2	2	2	2	4	3	2	6	3	3	6	6	5	6	5	4	6	2	2	4	3	4	5	3	2	4	2	5	4	4	2	5	4	3	5	4	3	4	2	5	2	3	3	4	4
1	33	5	2	7	6	7	6	6	6	7	7	4	2	4	5	3	4	4	2	2	2	4	4	4	5	5	5	5	2	6	5	6	4	3	2	5	3	2	3	3	2	5	2	3	2	2	2	3	3
0	27	7	2	7	5	4	6	2	5	7	5	2	4	5	2	2	3	4	3	2	2	3	2	3	2	4	3	3	4	4	2	3	3	2	6	2	2	4	2	3	6	6	6	4	6	6	5	6	6
0	25	6	4	4	5	5	6	7	2	6	7	3	2	2	3	2	2	2	2	2	2	3	4	2	2	3	3	2	3	3	4	4	5	4	5	6	4	4	4	4	4	6	6	4	5	4	5	4	5
1	29	6	7	3	5	6	4	7	6	2	6	5	6	6	6	5	6	6	4	6	6	7	7	7	7	7	7	7	7	7	6	5	4	6	4	4	6	5	4	4	6	6	5	6	4	6	6	6	6
0	26	5	2	3	2	2	2	2	2	4	4	3	2	2	2	2	4	2	2	4	2	4	5	6	5	5	4	5	6	6	5	4	3	2	3	6	3	3	6	4	2	4	3	3	3	2	2	2	4
0	26	6	6	6	6	6	6	6	6	6	5	5	3	5	5	3	4	4	5	5	4	5	3	5	5	5	4	5	4	5	3	6	3	5	4	4	3	3	4	3	6	6	6	6	6	6	6	6	5
1	30	1	1	1	3	1	1	2	2	1	3	2	2	1	2	2	1	2	1	3	1	2	3	1	1	3	2	1	3	1	4	1	4	2	3	4	3	2	3	5	1	1	1	3	2	1	1	1	3
0	33	6	7	7	6	7	6	7	5	6	4	5	6	5	5	7	5	5	7	6	3	6	7	7	7	7	7	6	7	7	3	3	3	3	4	3	3	3	3	3	5	5	4	5	7	6	7	5	7
1	25	3	5	5	5	6	5	5	3	4	2	6	5	6	6	5	6	5	6	6	6	2	3	4	4	2	4	2	2	2	6	3	4	5	3	4	4	2	5	2	6	5	6	5	6	6	6	6	6
1	32	5	7	7	5	7	5	7	4	6	6	5	5	5	5	5	5	4	3	5	5	6	6	6	6	6	6	6	6	6	5	4	5	3	4	2	5	2	2	5	5	4	3	7	5	6	5	4	7
1	26	2	3	4	3	2	1	1	1	1	2	1	3	5	3	1	2	3	3	1	2	6	6	6	5	6	6	6	6	6	4	2	4	2	4	2	2	3	4	3	5	5	5	5	5	5	5	5	5
0	32	2	1	3	1	3	1	1	3	2	1	5	4	4	5	5	4	4	4	5	5	4	6	5	4	4	6	5	6	3	4	5	4	6	5	5	4	6	3	5	5	3	3	5	5	4	4	5	3
0	29	1	1	1	1	1	1	1	1	2	1	2	5	4	5	5	2	4	4	5	2	2	4	5	2	3	2	3	3	3	4	4	4	3	6	2	2	5	2	2	2	2	2	2	3	1	2	2	2
0	25	1	5	2	3	3	1	4	2	2	2	4	4	4	4	4	3	2	4	4	4	5	6	5	6	5	5	5	5	6	3	3	6	6	6	6	4	4	4	6	6	4	6	4	6	4	4	5	2
1	25	1	4	4	4	2	2	3	5	4	2	6	5	5	4	6	2	6	6	5	6	4	4	3	4	5	4	2	3	4	3	2	3	2	6	2	2	3	2	3	5	4	5	4	4	2	5	4	4
1	27	4	4	4	3	4	3	5	7	4	1	5	3	3	3	5	6	5	4	5	4	3	3	2	2	2	5	3	3	3	6	4	6	6	6	6	6	6	5	6	3	3	2	3	3	3	2	2	3
0	28	1	3	3	1	1	1	4	1	1	1	3	2	3	5	2	4	5	4	3	3	2	2	3	2	2	3	2	4	2	3	5	4	5	3	2	4	5	4	5	5	4	5	5	5	4	5	3	5
1	28	2	3	4	3	3	4	2	3	2	3	6	3	4	2	4	6	5	5	4	2	3	5	3	5	2	3	3	5	5	3	2	2	3	2	3	2	3	3	3	4	2	6	4	3	3	5	4	3
0	32	2	7	4	3	5	7	7	5	7	4	4	5	3	6	2	4	5	5	4	4	2	4	2	3	2	3	3	2	3	4	6	6	4	5	5	5	3	5	3	5	2	4	4	4	2	3	3	6
1	33	3	1	3	3	1	2	2	1	3	1	3	1	2	3	2	1	2	1	1	1	4	3	2	1	3	4	4	5	4	4	6	6	4	6	5	6	6	6	5	5	5	3	3	3	5	5	4	5
1	26	4	3	4	5	6	4	6	4	5	6	6	4	6	4	4	6	5	4	6	4	4	5	5	4	4	4	5	4	2	3	3	3	3	3	3	4	3	5	4	3	2	4	2	2	5	5	5	3
0	28	6	4	4	4	3	5	6	2	4	2	3	3	2	3	2	3	4	2	5	4	3	5	4	4	3	3	4	3	4	4	5	6	2	5	3	3	4	2	3	3	2	3	3	3	3	3	4	3
0	28	3	4	2	6	4	3	6	3	5	1	5	5	3	5	5	4	6	4	5	4	4	2	5	3	3	3	2	3	3	4	6	6	4	4	4	2	2	4	4	2	2	2	2	2	2	2	2	2
1	25	7	7	7	7	7	7	7	6	7	7	4	4	3	4	5	6	5	5	3	3	3	4	2	2	2	4	3	2	3	2	2	2	2	4	5	3	2	4	2	3	3	5	3	4	3	3	3	4
0	25	6	7	5	7	5	7	7	7	7	7	4	5	6	5	5	3	3	7	5	6	4	2	3	3	2	4	3	4	3	3	2	2	2	3	2	2	2	3	4	4	3	5	5	5	5	5	5	6
1	33	6	3	4	7	7	4	6	5	6	4	6	6	5	6	6	6	6	5	6	6	5	5	3	5	5	2	5	5	5	5	6	3	5	6	6	5	4	5	2	4	2	2	2	3	4	2	3	2
1	33	3	4	5	4	2	2	4	3	1	1	5	3	4	3	4	4	3	4	5	2	3	2	4	5	5	3	5	2	2	2	5	2	3	5	4	5	2	2	2	3	4	5	4	3	5	4	2	5
1	25	6	6	6	4	7	4	3	2	3	4	5	5	4	6	4	3	5	5	5	5	6	6	6	3	6	6	6	4	6	2	2	3	2	3	2	2	2	2	2	3	4	3	3	3	3	6	3	4
0	26	1	1	1	1	1	1	1	1	1	1	2	4	4	2	3	3	2	4	5	3	4	3	4	4	4	2	4	4	2	5	6	5	5	5	6	6	5	6	6	2	4	2	2	1	2	1	2	2
1	28	7	6	7	7	7	6	6	6	5	5	7	7	7	6	6	5	7	6	7	5	3	4	3	5	5	5	4	3	3	4	5	4	4	2	3	3	4	3	3	6	3	6	5	4	6	5	7	5
0	28	4	5	2	3	4	6	5	4	3	5	4	3	3	2	3	3	2	5	2	3	2	5	2	4	6	4	4	4	4	5	3	2	3	3	2	3	3	4	3	3	3	3	4	4	3	5	3	3
1	25	5	6	5	7	6	6	6	7	5	7	2	3	5	2	2	5	4	2	5	2	2	5	4	4	4	5	6	3	4	3	3	5	5	4	3	3	5	5	5	3	2	2	2	3	3	3	4	4
1	27	6	7	6	7	7	5	3	6	7	7	4	6	3	4	5	6	5	3	3	5	2	2	3	2	2	2	2	2	2	6	5	6	6	6	6	5	6	5	6	4	3	4	3	5	7	6	6	3
1	33	1	1	1	1	1	1	1	1	1	1	2	3	4	2	4	3	4	4	3	2	4	6	5	3	6	5	5	4	6	3	3	3	3	4	3	4	4	5	5	1	2	4	1	2	2	2	2	1
1	30	2	3	2	2	2	2	3	1	6	2	5	6	5	5	6	6	6	6	4	5	4	5	5	5	4	2	3	3	3	5	5	5	4	6	5	5	4	6	5	1	2	1	2	1	2	2	2	2
0	26	4	2	3	6	2	3	5	4	4	6	2	2	2	3	3	2	2	3	2	3	1	1	3	2	1	1	5	1	3	3	5	4	3	5	4	5	5	5	4	3	2	5	3	2	3	2	3	3
1	30	4	2	2	6	2	4	4	2	3	2	2	4	4	2	3	4	4	5	4	5	3	3	2	3	5	2	3	4	3	3	2	2	2	3	4	2	2	2	2	6	5	4	4	5	6	5	4	4
1	25	1	2	2	4	1	1	1	1	3	3	4	1	3	1	3	1	3	3	1	3	1	3	2	2	2	2	1	3	1	1	1	2	1	1	3	3	1	3	2	5	2	1	3	4	5	3	3	4
0	28	6	7	6	6	4	5	7	7	6	4	6	6	6	5	5	6	6	6	6	6	5	6	6	6	6	5	6	6	5	4	5	6	6	6	6	6	6	5	5	3	2	2	2	2	2	2	2	2
1	28	5	6	6	5	7	5	6	4	6	5	3	4	3	5	2	3	4	5	4	2	4	4	2	3	2	4	4	3	5	5	6	4	3	5	5	2	2	3	5	5	7	4	4	3	5	4	5	5
0	26	5	6	5	7	4	4	5	7	7	5	4	3	2	4	4	5	5	4	2	4	2	3	5	4	3	2	2	2	3	2	4	4	4	4	2	3	2	2	3	5	4	4	4	4	4	5	2	3
1	33	2	7	4	2	2	6	5	7	4	3	6	4	5	5	5	6	5	5	4	4	6	4	4	6	3	5	4	3	2	4	3	4	5	5	6	4	3	4	5	5	3	5	3	5	5	6	5	5
1	31	3	4	2	6	1	5	4	3	2	2	4	3	2	3	2	2	2	3	3	3	1	3	1	1	1	1	3	5	2	4	1	2	4	3	2	1	3	3	3	5	4	2	4	4	4	2	5	4
1	29	2	2	6	2	2	3	4	2	2	2	4	4	2	4	3	2	3	2	4	3	5	6	5	5	5	5	4	6	5	3	2	2	2	2	2	2	3	2	2	4	5	4	2	4	2	6	2	4
0	24	5	6	4	7	4	4	6	6	6	7	4	4	5	2	4	6	6	7	6	5	2	4	3	2	4	5	4	4	3	3	4	5	5	5	2	3	3	5	3	4	3	7	5	5	4	4	3	4
0	24	4	3	4	1	3	1	2	3	3	3	4	4	4	2	2	4	3	4	4	4	2	2	5	4	2	2	5	3	4	2	4	2	5	3	4	4	2	2	4	3	2	2	2	2	4	3	2	4
0	28	4	6	5	6	3	2	5	1	3	2	3	3	4	3	4	3	2	5	3	3	4	4	6	2	2	3	2	2	4	4	4	2	3	2	5	2	4	4	5	6	6	6	4	4	5	5	3	5
1	25	4	3	1	3	6	3	3	7	1	7	3	3	4	3	3	5	2	5	4	3	2	2	2	2	2	2	5	2	2	4	5	5	6	4	6	5	6	5	6	4	4	3	5	5	3	5	4	6
0	30	6	4	5	2	5	5	2	4	7	5	3	6	6	3	6	4	6	3	5	5	6	6	6	6	6	6	6	6	6	7	5	5	6	6	7	7	3	6	5	3	3	3	5	4	4	4	3	4
0	33	4	4	6	2	5	5	4	7	4	5	3	2	3	2	2	3	3	2	3	2	3	2	2	4	6	4	4	4	4	4	2	2	2	2	4	2	2	2	2	3	2	3	2	2	2	2	2	4
1	29	1	2	4	2	3	4	2	4	4	2	4	3	3	4	2	2	2	2	2	4	4	3	4	5	4	4	2	4	3	6	6	6	5	6	6	6	6	5	6	5	5	2	3	5	4	2	5	3
1	30	1	1	1	1	3	1	1	3	1	1	3	5	4	3	4	2	5	4	4	5	4	5	6	4	3	5	3	3	2	3	3	2	3	5	4	3	4	4	3	3	3	2	3	3	3	5	2	5
0	30	6	6	6	1	5	2	4	3	5	5	2	3	5	3	5	5	2	3	4	3	2	2	2	4	5	2	2	4	3	2	4	3	2	4	5	4	3	2	3	2	4	5	4	3	2	3	5	2
0	29	2	5	4	2	2	2	2	3	2	2	2	4	3	2	3	3	2	4	3	2	6	4	4	3	2	3	2	4	6	6	5	6	6	6	6	6	6	6	6	2	2	2	3	3	2	4	2	2
1	27	2	3	1	2	3	2	1	2	1	3	1	2	2	2	2	1	1	2	2	3	4	5	5	4	4	5	4	3	3	2	5	2	3	2	4	3	3	3	2	2	4	3	3	5	4	5	5	4
0	27	2	2	6	4	6	6	6	4	3	2	6	5	6	5	6	5	5	6	6	6	6	4	3	4	4	3	3	4	4	5	5	5	5	3	4	5	3	4	5	5	3	3	5	3	5	5	3	5
1	24	7	7	7	5	6	7	7	7	7	7	3	6	6	5	7	3	5	4	6	6	4	6	6	4	6	6	6	6	6	4	5	5	7	4	4	6	3	4	5	7	6	6	6	4	7	7	7	6
1	25	7	7	7	7	7	7	6	7	5	7	6	7	6	4	6	6	6	6	6	4	5	5	6	3	4	4	5	3	4	3	4	3	4	3	3	3	3	2	2	6	4	6	3	6	6	4	6	6
0	25	4	5	5	6	5	7	4	5	4	7	6	5	6	4	6	5	4	5	5	6	5	5	6	5	4	4	6	4	4	3	4	2	5	3	3	2	4	2	4	6	6	6	6	6	5	6	5	6
0	25	4	7	6	6	3	4	6	7	6	5	6	6	5	4	5	7	6	5	3	6	6	5	6	5	6	5	3	4	6	5	5	6	5	6	6	6	6	4	4	7	6	5	6	6	6	6	7	7
0	27	3	2	6	2	4	7	2	2	3	3	4	4	4	4	4	3	5	3	4	5	5	5	5	4	3	6	5	6	2	6	6	6	6	6	6	6	5	6	6	6	5	4	5	6	4	5	5	4
0	33	4	6	3	7	4	7	5	2	6	2	4	2	6	3	5	5	3	2	3	5	3	5	5	4	4	5	5	5	5	2	2	3	3	2	2	2	2	2	2	6	3	6	4	5	6	3	3	6
1	33	4	2	4	2	4	3	5	5	5	5	3	5	5	3	3	5	3	3	3	4	5	6	5	5	5	5	4	5	5	5	4	4	6	5	6	6	5	6	4	3	4	2	5	5	4	3	2	3
0	30	3	3	6	3	5	4	5	5	6	3	3	6	6	4	4	3	6	5	4	4	6	6	6	6	6	4	4	3	6	4	4	4	4	2	4	5	3	2	3	6	6	6	5	6	3	6	5	4
0	29	5	5	7	5	6	6	6	6	4	7	6	7	7	4	7	6	6	6	7	5	7	7	7	7	7	6	7	7	7	6	7	7	7	7	7	7	6	7	7	2	2	3	4	4	4	2	3	3
1	25	5	7	6	6	5	7	6	5	7	7	3	3	3	3	3	3	3	5	3	3	5	4	4	4	5	4	5	6	5	4	5	5	4	6	4	5	3	3	4	7	7	5	7	6	7	6	6	7
1	26	5	2	4	4	3	5	5	2	5	6	2	2	2	2	2	3	3	2	2	3	1	2	2	1	1	3	3	4	1	1	3	2	3	3	2	3	4	5	4	5	6	6	6	5	6	6	6	4
0	25	1	6	1	1	1	1	4	1	1	2	5	5	3	3	5	5	3	5	4	5	3	4	4	4	3	5	5	6	5	3	2	2	2	3	3	3	2	2	2	2	2	3	1	1	2	1	1	1
1	27	6	4	3	2	6	3	5	6	4	3	5	5	5	3	5	4	5	2	4	4	4	5	4	5	5	5	5	3	5	2	3	3	3	3	2	3	2	3	2	5	5	3	5	4	4	5	4	3
1	25	2	4	7	6	3	2	5	3	6	4	5	4	5	3	3	4	5	2	4	4	6	5	4	3	5	5	6	6	5	2	3	4	2	4	2	4	4	3	5	3	3	3	3	5	5	2	4	5
0	33	4	4	3	6	4	6	5	4	3	4	5	3	4	4	3	2	4	4	5	4	4	3	5	4	4	4	5	2	2	2	5	5	5	6	4	4	3	5	5	3	3	4	3	5	5	4	3	3
1	33	2	4	3	2	1	3	5	1	5	5	4	4	6	2	6	5	5	4	4	5	3	3	3	3	3	3	4	5	3	5	4	6	5	5	5	4	6	6	6	5	4	4	5	5	4	4	4	4
1	33	5	5	6	7	6	6	7	6	5	6	3	3	2	5	2	3	4	3	3	2	2	2	3	2	2	2	2	2	2	6	6	5	5	3	3	5	4	6	6	7	7	6	7	6	7	6	7	7
1	27	3	6	6	2	5	5	2	1	4	3	5	3	5	3	3	3	4	5	5	3	5	5	5	2	2	5	3	5	4	6	6	6	6	5	5	6	6	6	6	3	3	4	5	4	5	4	4	4
0	27	3	1	3	2	3	3	1	2	2	3	2	3	2	3	2	2	3	4	4	2	4	4	4	3	3	4	4	5	5	2	4	5	3	3	4	4	5	5	6	1	2	2	3	2	5	1	3	1
1	30	5	5	2	7	3	2	3	3	5	5	2	2	2	2	2	2	2	2	2	2	5	3	5	5	5	3	4	5	5	6	6	5	6	6	4	6	3	6	3	5	3	3	5	5	5	4	5	6
1	28	3	6	4	6	6	6	6	6	5	4	2	6	3	3	5	3	6	3	3	2	4	3	2	5	2	2	3	3	5	2	2	5	2	2	2	2	4	2	2	4	4	4	3	5	5	4	5	6
0	25	5	2	5	4	2	3	6	7	4	6	2	3	3	2	4	2	2	6	3	5	4	4	5	5	5	5	3	4	4	2	3	4	4	5	5	3	5	4	5	3	3	4	4	6	6	3	6	3
0	29	2	4	2	1	2	3	3	1	1	3	5	5	5	6	4	6	4	5	5	3	6	5	6	5	6	6	4	6	4	3	4	3	4	2	3	2	3	4	5	4	6	4	5	6	3	5	3	4
0	27	2	4	3	2	4	2	3	2	2	5	2	4	3	2	3	4	3	4	2	5	2	2	2	2	2	2	2	2	2	5	5	5	5	5	5	4	5	5	5	2	3	2	3	2	2	2	4	4
1	33	6	3	6	6	7	6	7	4	6	6	2	2	2	2	2	2	2	2	2	2	5	5	5	5	5	3	5	5	5	6	6	6	6	6	6	4	6	6	5	5	6	5	6	6	6	5	6	6
0	33	4	3	6	6	2	2	2	4	4	3	5	4	2	5	2	3	3	2	6	5	5	5	5	4	5	6	2	4	5	3	6	5	6	6	6	6	3	6	4	5	5	5	5	6	5	5	5	5
1	33	3	3	2	2	3	6	4	4	2	2	3	2	2	2	2	5	2	4	2	2	1	1	1	4	1	2	1	1	1	5	5	5	5	5	5	5	4	4	5	5	3	4	4	2	4	4	4	4
1	27	5	5	4	2	3	4	3	5	5	4	2	2	2	2	2	2	2	3	2	2	3	2	3	4	3	1	2	3	4	4	3	4	5	3	4	4	6	4	4	5	4	6	5	4	5	5	3	5
1	30	5	3	5	6	5	4	4	5	5	3	4	3	3	6	5	3	6	5	3	5	3	4	2	3	2	3	2	3	2	2	2	2	2	2	2	2	2	2	2	2	2	2	3	2	2	2	2	2
1	33	3	3	2	7	4	3	5	2	5	4	4	5	3	5	6	2	4	2	3	3	5	6	4	5	6	5	6	6	5	6	5	6	4	4	5	4	6	4	6	2	4	3	3	3	4	2	3	2
0	25	5	4	6	3	4	3	3	4	5	6	3	5	3	3	5	5	3	3	4	5	5	5	6	6	6	4	6	5	6	4	4	3	3	4	4	3	4	3	2	5	4	5	3	5	5	3	5	5
0	30	7	6	5	7	7	7	7	7	7	7	5	6	6	5	7	6	6	4	6	6	7	5	4	5	5	6	5	5	5	4	4	6	4	2	2	5	4	4	3	3	3	3	3	3	4	3	3	3
1	25	7	5	5	6	6	6	4	5	6	4	4	7	5	7	4	4	6	4	7	6	2	2	3	3	4	4	3	2	4	2	6	4	4	4	5	4	4	3	4	4	5	5	4	4	6	5	6	5
0	30	5	7	7	7	7	5	7	5	4	4	7	5	7	6	5	4	5	7	3	6	5	5	5	3	4	6	5	3	6	5	6	6	4	6	6	6	6	6	6	4	6	3	3	4	5	5	5	5
0	33	7	7	7	6	6	7	7	5	7	7	7	7	7	7	5	6	7	7	7	5	5	3	5	3	5	4	3	3	4	5	3	5	4	4	4	6	5	5	5	3	3	3	3	4	5	4	3	3
0	33	2	6	5	5	5	1	7	3	2	2	2	4	3	3	2	3	5	3	3	3	5	5	3	4	3	6	4	4	6	5	3	4	3	2	5	3	3	3	3	3	3	6	5	5	5	4	3	4
1	28	3	5	6	2	3	4	2	7	3	4	5	3	5	3	5	3	5	5	4	6	2	2	2	2	6	3	3	3	2	2	2	3	2	2	3	3	2	2	2	3	5	5	5	4	4	5	4	6
1	30	3	5	6	3	3	3	3	2	4	2	5	2	4	6	5	6	4	5	3	3	4	5	3	2	4	5	2	4	5	2	3	3	3	3	4	2	4	4	5	3	4	2	2	2	2	4	5	2
1	30	6	6	5	5	6	4	6	6	6	6	3	4	2	2	4	3	2	4	3	4	4	4	3	2	2	4	2	3	2	2	2	2	2	2	2	2	2	2	2	6	5	3	6	5	5	5	3	4
0	30	4	2	3	4	3	2	6	3	2	2	4	6	4	3	6	4	5	4	4	6	3	2	3	5	3	3	3	2	5	2	2	2	2	2	2	2	2	2	2	2	2	2	2	2	2	2	3	2
0	27	6	3	2	2	6	5	3	1	4	2	2	3	3	2	3	4	3	2	3	2	4	5	6	6	5	4	5	5	4	2	2	3	5	4	4	5	6	6	4	4	4	3	4	2	2	5	2	4
0	26	4	6	5	5	6	6	5	7	4	5	5	6	6	6	6	5	6	6	6	6	6	7	7	6	7	7	7	7	7	6	7	6	6	7	6	6	6	6	6	3	4	3	3	4	4	4	4	4
0	32	7	6	7	6	7	7	6	7	6	6	3	5	6	7	4	7	7	4	5	5	6	5	6	5	6	6	4	6	3	3	6	2	4	2	4	4	3	3	5	5	6	7	7	6	7	7	7	7
1	25	4	2	3	4	3	2	4	4	2	2	3	2	4	2	3	4	2	2	2	4	4	4	2	3	1	3	2	4	4	2	3	5	3	4	3	4	4	3	4	5	3	3	6	3	4	4	4	4
1	28	4	6	5	6	5	5	4	6	3	7	3	4	4	2	4	2	4	3	3	6	6	5	5	5	5	6	5	6	5	3	4	4	3	4	3	3	2	4	5	4	6	6	6	6	5	6	6	6
1	28	4	5	7	5	4	5	3	3	4	7	2	2	2	4	3	3	4	4	3	5	2	2	2	4	3	3	2	2	2	6	6	4	5	4	3	3	6	5	4	2	2	2	2	2	2	2	2	2
1	27	1	1	2	1	1	1	2	1	1	1	1	1	2	2	2	2	2	3	2	2	5	5	4	5	5	4	4	2	4	2	3	3	2	3	2	2	3	2	2	1	1	1	1	1	1	3	1	1
0	33	7	7	7	7	5	7	7	6	7	7	4	4	5	4	3	4	6	3	6	3	3	2	4	3	3	5	3	2	3	5	2	4	4	3	4	4	4	2	4	3	4	4	6	7	4	4	4	6
1	27	1	1	2	1	1	2	1	1	1	2	2	2	2	2	1	2	2	1	2	3	3	3	4	3	5	4	3	5	4	3	5	6	3	4	3	5	4	5	5	1	2	2	4	3	1	1	3	1
0	27	6	3	7	5	7	5	7	3	3	4	3	4	4	4	4	6	5	6	3	6	2	2	3	2	2	2	2	2	2	2	3	2	5	4	3	3	3	4	4	5	6	6	6	4	6	5	5	5
0	33	2	1	2	4	2	3	4	3	3	4	5	4	6	6	5	4	4	5	4	5	4	5	3	5	4	4	3	4	3	5	5	5	6	5	5	4	5	5	5	2	3	2	2	2	2	2	2	3
0	26	3	2	2	2	4	5	3	5	5	6	3	3	3	2	3	3	6	3	3	4	2	4	2	2	3	2	2	2	2	3	2	4	4	3	1	3	3	2	1	4	5	5	6	6	4	5	6	6
1	26	2	2	3	2	3	2	2	4	6	2	6	5	6	6	6	4	5	4	6	5	6	5	6	6	5	6	6	6	6	6	5	5	7	7	5	6	7	7	6	5	3	3	2	2	4	2	2	3
0	30	5	7	2	5	5	6	3	5	3	6	3	3	5	3	5	2	3	5	4	4	6	2	5	5	4	5	5	4	2	3	6	5	5	4	6	3	5	3	6	4	3	4	4	6	5	6	4	4
0	25	4	4	6	5	2	4	6	3	4	2	5	4	5	6	4	4	5	5	3	6	5	6	3	5	6	5	5	4	5	4	6	5	5	4	4	3	6	4	2	5	5	6	3	4	5	4	5	3
0	25	2	3	2	2	2	3	2	3	2	3	3	2	3	2	3	2	2	3	2	3	3	3	2	2	2	2	2	3	2	3	4	2	4	2	4	3	2	3	3	2	3	3	2	3	3	2	2	3
1	33	6	5	5	7	7	7	5	7	5	6	2	5	2	5	2	3	2	3	5	2	6	6	6	6	4	6	4	5	6	5	4	4	4	5	5	4	2	4	4	5	5	4	6	3	3	7	6	7
0	24	3	3	2	1	4	2	3	2	4	4	3	2	2	4	2	2	3	2	3	2	4	6	4	6	5	3	5	4	5	4	6	6	5	6	3	6	5	5	5	2	2	2	2	2	4	2	2	3
1	26	3	5	7	5	4	5	3	3	2	6	3	3	4	4	2	3	3	3	3	3	6	6	6	6	6	5	5	6	4	6	7	7	6	7	7	7	6	7	7	3	4	4	2	3	3	3	3	2
1	29	2	2	4	1	1	1	2	3	1	4	5	4	2	4	3	2	3	5	5	2	6	6	6	6	5	6	5	6	5	7	4	5	2	5	6	6	4	4	6	4	3	1	1	2	6	4	3	3
1	26	2	2	3	5	2	3	1	2	5	7	5	6	5	6	5	6	4	6	6	5	4	5	4	4	5	5	4	3	4	5	3	5	5	4	4	6	4	5	4	5	4	4	4	4	4	4	2	2
1	25	5	6	5	5	6	7	6	7	7	7	5	5	6	6	5	3	7	3	5	6	4	6	4	6	6	6	6	6	3	6	6	6	6	6	6	6	6	6	6	3	5	3	4	5	5	4	3	5
0	27	1	1	1	3	1	1	2	1	1	4	3	3	5	5	5	4	3	3	4	5	5	3	5	5	2	5	3	3	5	6	5	6	6	5	5	6	5	5	5	1	1	3	5	3	1	2	2	1
0	28	1	4	3	4	2	3	1	1	1	2	1	3	2	2	2	4	3	3	3	2	2	5	4	4	4	2	4	3	5	5	5	5	4	3	5	4	5	2	4	3	5	5	4	5	6	5	6	5
0	25	6	4	5	5	5	4	3	5	4	1	3	5	4	4	5	5	6	5	5	5	3	2	2	2	3	2	2	3	2	1	4	2	4	4	4	2	2	4	4	5	5	6	5	5	5	4	5	6
1	25	2	2	2	2	3	4	2	2	6	6	6	6	6	6	6	6	6	6	6	6	5	7	5	5	7	5	7	6	5	7	6	6	7	3	5	6	7	7	7	4	4	5	2	3	3	4	5	2
1	26	2	4	6	6	7	6	5	3	6	1	2	2	3	3	5	4	3	3	4	4	6	5	5	6	4	5	6	6	4	5	5	3	6	4	2	4	4	6	2	4	6	5	6	5	5	6	6	5
0	27	4	2	5	5	5	6	5	5	4	7	3	3	2	2	2	4	3	2	3	4	6	4	4	5	5	2	4	4	6	4	4	2	5	3	3	6	3	5	3	4	2	5	3	3	3	3	4	4
1	30	4	3	1	3	2	1	1	1	1	3	3	2	4	3	4	3	4	3	4	5	2	3	2	2	2	2	2	2	2	1	1	1	1	3	1	2	2	2	2	4	3	3	3	2	4	2	4	3
0	33	7	4	4	5	5	4	4	4	5	5	3	3	2	2	2	2	2	4	2	2	4	6	5	5	4	6	3	2	6	6	6	3	4	6	6	3	4	6	6	6	4	4	3	4	4	3	6	6
0	25	6	3	5	3	2	7	3	4	5	3	3	3	3	4	3	5	5	3	3	2	2	4	2	2	2	2	4	2	2	4	6	4	4	6	2	5	6	3	4	2	3	2	5	2	2	2	4	2
0	25	4	3	2	2	2	3	2	4	4	2	4	6	5	4	4	6	6	5	5	4	2	2	3	3	3	2	2	2	2	4	2	5	2	6	4	2	4	2	4	6	6	5	4	4	4	6	4	6
1	25	7	6	6	6	7	7	3	5	5	5	7	6	5	7	6	5	7	6	7	4	5	5	3	4	3	4	5	5	3	5	5	6	3	3	5	5	5	5	5	6	4	4	3	3	4	3	3	5
0	26	7	3	5	4	5	4	6	7	7	7	5	4	4	4	4	5	4	7	7	7	6	6	5	6	6	6	6	6	3	4	7	7	5	5	5	6	7	6	4	4	4	4	4	4	3	2	2	2
1	25	6	3	4	6	5	6	6	5	6	6	2	2	3	3	5	4	4	6	3	2	5	5	6	4	5	4	4	6	5	3	6	6	6	4	5	4	6	6	6	5	6	6	6	6	3	3	5	6
0	29	5	2	7	4	7	6	5	7	6	6	6	4	3	4	4	4	4	3	3	6	4	3	5	3	6	3	2	4	2	6	3	4	3	6	3	4	3	5	2	7	7	7	6	7	7	6	4	7
1	26	6	6	7	2	2	4	5	3	5	6	3	3	3	5	5	3	5	6	5	4	5	6	5	4	4	5	5	4	5	4	4	4	5	5	2	4	2	4	5	4	6	5	5	4	3	3	3	3
1	24	2	4	2	2	2	2	2	5	6	5	2	4	2	2	2	2	2	2	3	4	4	4	4	5	6	6	4	3	5	4	6	6	6	3	6	3	5	6	4	4	2	4	4	3	4	6	2	5
0	33	7	6	5	7	5	5	7	7	4	6	2	2	2	2	3	2	2	2	3	2	6	6	6	6	6	6	6	5	6	5	7	5	5	7	6	5	4	6	7	5	5	5	5	6	6	6	6	5
0	30	6	6	3	1	5	3	5	6	4	5	5	3	4	5	6	6	2	4	6	4	3	3	6	5	4	4	6	5	6	5	3	5	5	4	3	3	4	6	5	5	6	6	5	6	6	6	6	6
0	30	6	6	6	6	6	6	6	6	6	6	6	5	3	5	6	3	6	6	6	5	6	6	6	6	6	6	6	6	6	5	5	5	6	6	6	5	5	4	5	6	6	6	6	6	6	6	6	6
1	25	2	4	1	3	2	3	2	2	2	3	3	1	3	3	2	2	1	1	2	5	3	4	3	3	3	3	3	3	3	2	3	2	3	2	2	2	3	2	4	2	2	1	4	1	1	1	4	2
1	30	2	2	1	5	3	3	4	3	5	6	4	5	5	4	4	5	2	2	4	5	3	3	3	3	5	3	3	5	6	5	4	2	3	4	5	3	3	4	3	5	4	3	5	6	2	5	5	5
1	33	7	7	6	3	6	7	4	6	4	6	5	5	4	3	3	4	6	5	4	3	2	3	2	2	2	2	2	2	3	6	3	2	3	3	6	5	3	5	3	4	6	2	4	3	3	4	6	3
0	27	4	5	2	4	2	3	6	6	5	6	6	5	5	3	5	5	4	3	5	5	6	6	6	6	6	6	6	6	5	7	5	7	7	7	6	6	7	7	6	4	5	4	4	5	4	6	5	6
0	27	7	7	7	7	5	6	7	7	7	4	3	5	4	5	5	3	5	5	5	4	4	3	5	3	3	2	2	3	2	4	5	3	6	3	4	5	5	4	4	4	5	3	5	3	3	4	3	4
1	27	2	5	7	1	4	2	1	4	1	7	3	4	6	6	5	6	5	5	5	3	4	5	2	3	2	2	4	2	6	6	5	5	5	6	6	6	6	6	6	2	2	3	2	2	3	3	2	2
0	25	6	4	6	6	6	2	5	6	5	6	5	4	3	3	2	2	4	2	3	4	5	4	4	3	5	3	4	3	3	3	2	3	4	3	3	6	5	5	4	2	2	2	2	2	2	2	2	2
0	25	4	3	5	6	6	5	2	4	6	2	3	4	3	3	3	3	3	3	3	5	2	2	3	2	3	3	4	2	3	5	5	5	6	4	4	6	4	3	6	4	3	2	3	4	2	3	3	5
0	33	1	2	1	3	3	3	1	2	2	3	2	3	3	4	5	5	3	3	3	6	5	5	6	2	3	5	4	5	3	5	5	5	5	6	5	5	5	3	4	1	3	1	1	1	1	2	1	1
1	27	2	4	3	2	5	5	4	5	4	3	4	5	5	6	5	6	6	6	6	6	4	4	5	6	5	3	4	4	4	4	6	5	5	5	6	6	6	5	4	4	3	3	3	3	4	4	3	5
0	25	1	3	1	1	1	1	1	1	2	2	2	2	3	3	2	4	3	3	2	4	1	1	2	4	2	2	6	3	4	4	4	4	4	4	4	5	5	4	4	5	5	5	5	5	4	4	5	5
0	24	3	2	2	5	3	4	4	1	1	7	5	5	5	5	4	4	5	2	4	4	5	5	6	4	6	6	5	5	5	4	2	4	4	2	3	3	2	5	3	2	2	2	2	2	4	4	2	2
0	33	5	5	4	4	5	4	6	7	6	6	3	2	2	4	4	3	4	5	3	4	4	4	2	3	2	2	4	4	2	4	4	4	4	4	4	5	4	6	4	3	3	2	2	2	3	2	2	2
0	24	4	1	1	1	2	3	2	1	1	3	5	3	4	4	4	4	2	4	5	5	3	5	3	5	4	3	3	4	3	5	5	5	5	4	2	5	6	6	5	3	4	4	5	4	5	5	5	4
1	26	1	3	4	2	3	5	5	5	6	4	3	3	3	4	5	5	3	3	3	5	6	5	5	6	5	4	6	5	6	6	6	4	4	5	6	4	5	5	4	5	5	5	5	3	6	4	5	5
1	26	1	4	5	5	3	5	4	3	3	5	5	4	5	5	6	5	5	5	5	6	3	2	2	2	2	3	2	3	2	1	1	1	1	2	3	1	1	2	1	3	3	3	4	3	2	5	3	2
1	27	1	5	6	3	3	2	5	5	5	2	3	3	2	3	4	3	2	3	2	3	3	1	2	1	1	2	1	1	1	1	3	3	1	1	1	2	2	1	1	5	3	3	5	5	4	5	4	4
1	24	3	2	2	4	5	2	2	5	4	1	4	2	2	3	3	4	4	2	2	2	3	6	6	5	6	5	6	4	6	3	4	2	3	4	4	5	2	3	2	2	4	4	2	4	2	4	4	5
1	33	2	2	2	2	3	2	2	2	2	2	2	2	4	3	2	2	2	2	2	5	4	4	4	6	4	4	4	4	5	6	6	6	6	5	6	6	6	6	6	4	2	2	4	4	3	3	5	5
0	29	3	3	6	5	5	2	3	6	4	7	3	3	2	6	3	2	5	3	3	3	6	6	6	6	6	6	6	6	6	5	4	5	7	3	3	5	5	3	5	4	6	6	4	6	6	6	6	6
1	33	2	2	2	2	7	4	5	2	3	4	2	2	2	2	2	2	2	2	2	2	2	5	4	1	2	2	3	3	3	5	4	6	4	4	4	5	5	6	5	6	6	4	4	6	6	5	4	6
0	25	5	6	5	7	6	3	6	5	7	5	4	6	6	4	5	4	4	7	4	7	6	6	6	6	6	6	6	6	6	5	7	7	7	7	6	7	6	7	7	4	4	4	5	5	6	4	5	4
0	27	5	5	5	4	6	5	5	6	5	3	5	6	3	3	4	2	5	4	3	6	3	5	3	5	5	3	5	4	3	2	3	3	2	3	2	2	2	3	2	5	3	4	3	2	3	2	4	3
0	30	5	2	5	5	2	4	4	4	3	6	5	3	5	5	3	3	3	2	3	4	2	2	2	2	2	2	2	2	2	3	3	1	1	5	3	2	1	3	2	3	5	5	5	5	5	4	5	5
1	28	5	5	6	2	4	6	5	4	4	5	6	6	5	6	6	6	6	6	6	6	4	4	2	2	4	3	2	5	4	6	6	6	6	5	6	6	6	6	6	6	5	3	5	3	5	6	6	3
0	28	5	6	1	5	5	2	5	6	1	4	3	5	5	5	5	5	4	5	3	4	3	3	3	3	4	4	4	3	3	4	6	6	4	5	2	4	6	3	6	5	5	6	3	6	5	5	5	5
1	30	2	4	1	6	1	3	3	4	3	4	5	3	4	2	4	4	3	4	5	2	6	5	6	6	5	6	6	6	6	4	3	3	4	3	6	3	3	4	3	2	3	2	3	3	4	4	4	4
1	25	6	5	6	6	6	4	2	5	2	1	3	3	6	3	2	2	3	2	5	3	3	4	2	3	2	2	2	2	2	4	6	6	4	6	6	6	6	6	6	5	4	3	6	5	6	3	5	3
1	33	1	5	1	2	1	1	4	2	3	3	4	3	5	5	3	4	2	5	3	3	6	5	5	6	6	5	5	5	5	6	4	6	6	6	6	6	6	5	6	1	2	1	1	2	1	2	2	1
0	33	7	6	6	7	7	7	6	6	4	7	3	5	5	4	4	4	4	4	4	6	3	3	2	3	3	3	3	4	4	2	2	4	4	3	2	2	2	4	5	7	6	7	7	5	7	7	7	7
1	33	6	7	6	6	7	7	3	7	6	7	5	3	6	3	3	5	6	4	3	3	3	3	5	5	4	3	4	3	4	6	3	5	4	5	3	4	5	5	3	4	3	5	5	7	4	7	3	5
1	33	2	4	6	5	4	2	2	4	3	3	2	2	2	2	2	2	2	2	2	2	3	3	1	3	1	1	3	3	3	2	2	1	4	2	2	4	1	1	4	4	3	3	2	3	2	2	4	3
0	27	6	6	7	7	6	4	5	6	3	6	6	5	4	4	3	5	6	6	5	7	5	3	2	3	5	2	3	3	2	4	2	3	3	2	2	3	4	2	4	4	4	6	7	5	7	7	6	6
1	24	5	6	7	5	6	6	5	3	6	4	4	4	4	6	5	6	6	5	4	3	3	5	5	6	3	4	6	5	5	4	4	6	4	6	4	4	4	6	5	5	5	6	6	4	6	6	6	6
0	30	1	1	1	1	1	1	2	1	1	1	2	3	3	3	1	3	2	5	2	5	6	2	5	2	2	3	3	4	2	2	2	2	2	2	4	2	3	2	3	4	4	5	3	2	3	3	2	5
1	30	2	1	2	2	1	3	1	1	4	1	5	4	5	4	5	5	5	3	3	5	6	6	5	3	3	5	6	6	5	4	3	3	3	2	3	4	2	3	4	2	4	5	3	3	5	2	5	3
0	27	1	2	1	1	2	4	1	2	2	1	1	2	1	2	2	1	2	3	1	3	5	5	3	1	3	2	1	1	1	4	4	2	4	5	4	3	2	5	4	3	2	3	4	1	4	3	3	3
1	30	5	6	7	6	7	7	7	7	7	7	3	3	3	3	3	3	3	3	3	3	2	4	2	4	4	2	2	2	2	4	3	3	3	2	2	2	2	2	2	5	5	5	4	3	3	3	4	3
1	24	5	1	6	5	5	5	2	2	3	2	5	5	5	6	5	6	5	5	6	6	6	4	4	3	6	6	4	6	4	5	6	6	6	5	5	6	6	6	6	3	3	5	3	3	3	3	5	5
0	30	2	4	6	7	2	5	3	6	6	4	6	6	6	6	6	6	6	6	6	6	5	5	2	6	5	3	4	6	6	4	6	4	4	5	5	4	6	4	4	3	3	2	3	4	3	3	2	2
0	29	4	1	3	1	3	1	1	3	5	2	2	1	3	1	1	4	2	6	1	5	3	5	2	4	2	3	4	3	4	4	2	6	2	2	3	3	2	4	3	4	1	2	3	3	4	1	3	4
1	26	5	3	6	6	5	6	6	5	4	7	4	2	5	3	4	4	2	4	3	3	2	2	2	2	2	2	3	2	4	4	4	6	5	4	3	5	5	5	6	6	6	6	6	6	6	6	6	6
1	25	6	6	6	6	6	6	6	6	6	6	5	6	5	4	4	3	5	5	3	4	6	2	6	6	5	6	5	5	3	4	4	4	4	6	4	4	2	3	6	3	3	5	5	3	3	3	3	3
1	33	5	4	2	6	2	5	4	6	2	2	4	2	2	2	4	2	2	3	3	2	1	2	3	3	2	1	1	4	3	1	5	3	1	6	3	5	5	5	3	5	3	3	5	3	3	5	3	3
1	33	7	6	4	5	7	7	5	3	5	6	4	4	6	3	4	2	3	5	3	4	5	5	5	6	4	5	3	4	6	5	6	4	5	3	4	3	5	4	5	2	2	6	4	2	3	5	2	4
1	25	6	5	6	4	6	6	4	6	4	5	4	3	2	3	4	4	6	4	5	4	4	5	6	5	3	4	5	5	5	4	2	5	4	4	6	5	5	5	3	2	2	2	2	2	2	2	2	2
0	33	1	1	1	2	1	1	3	1	1	1	4	5	3	4	4	2	4	5	4	4	5	5	4	4	4	5	5	5	5	4	5	4	3	6	5	5	4	3	3	2	5	2	4	2	2	3	5	4
0	33	4	2	5	2	2	3	6	3	4	2	5	4	4	4	5	5	4	5	4	4	5	5	5	5	5	5	5	5	4	6	6	6	5	4	3	4	6	5	6	4	5	4	4	4	5	6	4	5
1	25	5	3	7	4	6	4	7	3	7	6	6	6	4	6	6	6	6	6	6	4	4	3	4	5	5	2	3	2	4	2	2	3	3	5	2	4	3	5	2	2	3	2	2	2	2	3	2	2
1	26	4	4	6	2	2	2	3	4	2	2	4	2	4	2	4	4	3	3	4	2	3	3	3	3	2	2	4	2	4	6	6	5	6	4	6	5	6	6	5	3	2	5	3	2	3	3	3	3
0	29	5	3	6	2	6	3	5	6	3	2	6	6	6	5	6	5	6	6	6	6	6	6	5	5	6	5	6	5	5	3	3	4	5	4	3	3	2	2	2	3	2	2	3	2	3	2	3	3
0	25	3	5	3	4	5	4	3	3	4	4	5	4	4	5	4	6	3	5	3	3	3	3	3	4	3	2	3	2	4	2	2	2	2	4	3	2	5	2	2	5	3	3	4	4	3	3	4	5
0	27	4	1	2	2	1	3	2	3	1	2	6	6	5	5	3	5	6	3	6	3	6	6	4	4	4	3	4	5	4	2	3	2	2	2	3	2	2	2	2	3	3	5	3	3	4	3	5	1
1	33	1	1	1	1	1	1	1	1	1	1	2	2	2	1	1	2	2	2	2	2	4	3	3	1	3	3	3	3	2	3	6	4	6	4	4	4	4	3	3	2	2	4	1	1	4	4	3	4
0	28	2	1	1	2	5	2	1	3	1	4	3	3	4	3	4	3	2	3	3	3	2	3	2	2	2	2	2	4	4	3	4	5	4	2	2	4	5	4	5	3	2	4	1	3	5	3	4	3
0	25	1	2	1	1	6	2	6	5	2	4	3	2	3	4	3	3	5	4	2	3	3	3	3	3	3	4	3	5	3	5	6	3	5	4	3	4	4	6	5	5	6	5	4	5	6	5	6	4
0	25	2	1	4	3	4	2	4	1	1	1	5	6	6	5	4	6	6	6	6	5	3	4	2	5	4	4	5	5	7	4	3	5	3	3	4	5	5	2	3	3	3	4	4	3	3	3	2	6
1	28	7	5	6	6	2	5	4	7	6	2	2	4	5	2	4	4	5	4	4	2	4	2	2	4	2	2	3	2	3	4	4	4	6	5	5	5	5	3	3	2	2	2	2	3	4	2	2	2
0	30	3	4	5	5	4	5	5	3	3	3	3	3	2	2	2	2	2	2	2	2	4	3	2	3	4	3	3	3	6	6	5	6	5	6	3	6	5	4	3	4	6	4	5	5	5	5	5	5
1	33	7	7	6	7	6	6	7	7	7	7	3	3	4	5	3	3	4	3	3	3	4	2	3	4	4	4	5	4	4	5	3	3	5	4	5	4	5	3	2	3	4	3	3	3	3	5	3	3
0	24	5	7	6	6	2	5	5	7	7	7	5	2	5	5	5	4	5	5	7	6	6	2	2	2	4	3	3	4	2	4	4	5	4	5	5	5	4	5	4	5	5	7	5	6	6	4	7	5
0	25	7	7	7	6	7	7	6	6	7	6	5	4	3	3	5	3	5	4	3	5	5	4	4	6	5	4	5	5	5	5	3	5	4	4	4	2	4	5	5	6	5	6	7	5	3	4	3	6
1	25	5	6	6	6	3	4	4	4	5	4	6	4	4	4	4	5	5	4	4	5	3	2	5	2	2	3	2	3	3	3	2	2	2	4	2	2	4	2	2	6	6	6	6	6	5	6	5	6
1	29	6	2	4	4	3	5	3	5	6	3	5	5	5	5	6	3	4	5	3	6	3	3	3	2	2	2	2	3	2	4	4	4	4	4	3	3	4	3	6	3	3	2	2	3	2	3	2	2
0	27	4	5	5	5	6	7	6	6	4	5	2	4	4	5	4	4	4	2	2	2	3	2	3	4	3	4	3	2	5	6	6	6	6	6	6	6	6	6	6	6	6	5	4	6	6	6	6	6
1	27	4	5	4	6	6	3	5	2	3	3	5	4	6	4	3	5	5	5	5	5	3	4	3	5	3	3	4	3	3	5	5	5	3	5	5	6	6	5	5	5	6	5	5	5	5	4	5	5
0	30	3	5	4	4	4	1	1	5	3	3	3	2	2	2	2	2	2	2	2	2	2	3	2	4	3	2	2	1	3	5	6	4	3	5	5	6	6	5	6	5	5	4	5	6	3	6	6	4
1	33	4	7	6	7	5	2	6	6	3	7	6	4	6	4	6	6	6	4	6	4	3	5	4	6	4	6	3	6	4	6	4	6	3	3	5	6	5	4	6	5	4	3	3	3	3	3	4	3
1	25	6	4	5	4	3	4	5	3	6	6	6	6	6	6	6	6	6	6	6	4	2	2	2	2	2	2	2	2	2	2	4	3	3	1	2	5	3	2	2	6	4	4	5	6	3	5	5	4
0	25	6	6	6	6	6	5	5	5	5	5	2	2	3	2	2	2	2	2	3	3	4	5	3	5	5	4	5	5	4	2	2	3	2	2	2	2	2	2	2	6	5	6	6	6	6	6	6	6
0	25	4	5	3	3	6	5	5	6	5	4	6	6	6	6	6	6	6	6	6	6	3	3	2	2	3	4	5	2	5	2	4	2	2	2	4	2	3	3	4	6	4	6	5	6	5	6	5	3
1	27	2	2	3	2	4	3	4	2	2	2	2	4	5	5	5	5	2	3	3	3	4	5	4	6	4	5	3	5	2	3	5	2	2	5	5	2	5	5	3	2	3	4	3	3	2	2	3	2
0	30	2	5	5	3	6	5	3	2	5	3	3	3	5	3	3	2	3	3	2	2	6	5	6	6	5	6	5	6	5	5	5	4	6	5	4	6	6	7	5	6	6	5	5	4	3	5	5	4
0	30	7	6	7	7	6	5	6	7	6	6	5	7	5	6	6	6	5	5	7	4	4	4	3	2	2	3	2	2	3	2	2	2	2	4	2	2	3	2	2	5	4	3	4	4	5	3	4	5
1	33	4	5	2	1	7	7	3	6	3	4	5	5	5	5	6	6	6	5	5	5	6	4	3	5	6	4	6	4	6	4	3	6	2	3	3	6	3	4	4	3	3	5	2	5	2	3	5	4
0	30	4	4	4	3	1	7	3	3	3	5	2	2	4	4	3	3	3	2	2	2	4	4	2	3	1	1	2	2	2	3	1	3	4	2	3	2	4	4	3	3	3	3	2	4	2	3	3	3
0	30	3	5	4	2	2	5	2	3	3	4	4	3	4	4	4	3	5	5	5	3	2	6	5	3	5	3	5	3	3	2	3	2	3	2	2	3	4	2	2	6	6	6	6	6	6	6	6	6
1	25	7	7	4	5	5	7	5	7	6	4	2	2	3	2	2	5	5	3	2	4	2	2	2	3	3	2	4	2	2	4	1	1	3	3	4	3	3	1	1	4	6	5	6	5	5	4	7	5
0	28	1	2	1	2	3	2	4	1	4	1	6	6	6	6	6	6	5	6	6	6	3	4	4	2	5	4	4	5	5	5	5	6	6	5	5	4	5	5	5	3	6	4	5	2	3	3	5	3
0	28	6	6	5	6	6	6	6	6	6	6	6	6	6	6	3	6	6	5	6	6	4	4	7	5	6	4	5	5	7	2	2	2	2	2	2	2	2	2	2	6	6	6	6	5	6	4	6	6
1	27	3	4	1	2	1	2	1	1	2	1	5	5	5	5	4	3	2	5	5	3	3	6	6	5	6	6	6	4	6	2	2	2	2	3	5	4	4	2	2	5	5	5	4	5	5	4	5	5
1	28	2	4	4	3	3	5	3	5	3	3	2	5	4	2	5	6	4	3	5	5	5	6	5	6	5	5	5	5	4	6	4	4	6	4	6	6	6	5	5	5	5	5	5	4	6	6	5	3
1	27	3	6	2	3	4	5	3	3	2	5	2	3	2	3	2	2	2	4	2	5	2	2	2	2	3	3	2	2	4	2	2	2	2	2	2	2	2	2	2	6	4	5	5	3	4	4	5	4
1	25	4	3	4	3	2	5	2	2	2	5	5	6	4	6	3	6	4	5	4	4	2	3	3	6	3	2	3	3	3	2	2	2	2	2	2	5	3	2	2	2	2	2	2	2	2	2	2	2
0	29	3	4	3	4	1	1	4	5	6	4	2	2	5	2	2	2	2	2	2	5	6	6	6	4	6	6	6	6	6	3	5	2	3	3	4	3	2	5	3	4	3	4	5	3	4	5	3	2
0	29	1	1	2	1	1	1	1	1	2	2	5	5	5	5	5	5	5	5	5	5	6	6	6	6	5	6	6	6	5	3	5	3	5	4	3	4	3	6	4	2	5	2	1	2	5	2	2	5
1	25	3	1	2	2	5	5	2	4	2	3	4	4	3	2	3	2	4	2	2	3	4	4	2	3	3	3	2	4	4	2	4	2	4	3	3	2	2	3	2	2	2	2	2	2	2	3	2	2
0	30	6	6	6	6	6	6	6	6	6	6	6	4	6	6	4	5	4	6	3	4	2	3	3	3	2	4	3	3	4	6	4	5	6	6	5	5	6	6	6	6	6	6	6	6	6	6	6	6
0	27	4	3	3	3	3	3	4	2	2	2	3	2	4	5	3	4	4	5	5	4	3	2	2	3	3	3	2	2	2	5	4	3	4	6	4	4	2	4	2	3	3	4	4	4	2	2	3	3
0	26	6	6	5	6	4	6	7	6	2	4	2	4	2	2	2	2	4	3	2	4	4	3	4	3	3	2	2	2	3	4	2	2	2	4	2	2	4	2	4	4	2	4	5	2	4	4	4	3
0	28	6	4	4	6	2	6	2	6	4	5	6	4	3	6	4	4	3	6	4	4	6	6	6	6	6	6	6	6	6	3	3	2	5	2	4	5	5	6	4	3	4	5	3	4	2	4	4	2
0	33	5	4	4	4	6	5	6	6	5	7	3	3	2	2	3	2	3	3	2	2	4	4	4	3	5	2	3	4	2	2	2	2	2	2	2	2	2	4	2	3	4	3	3	3	2	3	3	4
1	25	5	7	7	4	7	4	7	5	7	7	3	2	2	2	2	2	2	2	2	2	3	5	5	3	4	3	3	5	2	4	4	2	2	3	3	4	3	2	2	5	4	5	6	5	4	4	5	5
1	30	5	4	4	6	2	6	4	4	6	4	3	3	3	5	6	4	3	3	2	3	3	4	2	3	3	5	2	5	4	5	5	5	6	3	4	5	4	4	4	6	5	5	4	4	6	6	6	6
1	30	2	3	4	3	1	2	3	1	3	1	2	5	4	4	5	2	3	4	3	4	4	6	3	5	6	5	3	5	5	3	4	5	6	4	4	4	6	6	4	1	3	6	3	4	3	3	2	3
1	33	1	3	1	2	1	1	2	1	1	1	3	2	3	5	4	5	5	4	3	3	5	3	4	4	5	2	2	2	4	6	5	5	6	6	6	5	4	6	5	5	4	5	5	5	4	2	5	5
0	33	1	5	1	1	1	1	1	1	1	1	5	4	3	2	1	1	4	3	5	5	4	2	2	2	2	2	4	2	3	5	5	5	6	5	4	3	4	4	6	3	3	3	3	2	2	3	4	4
1	26	6	6	6	4	5	6	6	4	3	3	5	4	5	4	4	4	4	3	5	5	3	5	5	6	5	5	6	5	4	6	5	5	6	4	5	6	6	6	6	4	6	6	6	4	4	5	5	4
0	28	1	2	6	3	5	4	4	3	1	4	4	6	4	4	6	5	4	5	3	4	5	3	5	3	5	6	6	6	3	4	4	4	4	6	2	2	4	4	4	3	2	2	2	2	2	2	4	2
1	33	1	1	3	2	6	3	3	5	4	2	4	4	4	4	2	4	5	4	4	3	6	5	6	5	6	6	6	5	5	6	4	4	3	3	3	4	4	6	4	2	5	3	3	4	2	4	4	2
0	29	3	4	6	5	4	3	3	4	2	3	3	3	5	3	3	4	2	3	2	2	4	5	4	4	5	4	5	4	5	6	5	5	5	6	3	6	4	4	4	3	3	3	3	5	4	4	6	3
0	28	2	1	2	2	1	1	1	1	3	1	3	3	3	5	2	3	1	3	3	2	3	3	2	4	4	4	6	4	2	2	2	4	2	2	2	2	2	2	2	3	2	1	3	1	2	1	1	1
0	33	7	4	5	4	6	6	5	6	2	2	2	2	4	2	2	2	2	3	2	2	6	5	5	4	5	6	5	6	5	2	4	4	3	3	2	3	4	4	3	6	4	3	4	5	6	6	6	4
1	25	1	2	4	1	1	1	1	4	4	1	4	3	3	3	3	3	1	3	1	2	1	1	1	1	2	1	1	1	2	5	3	5	5	5	5	4	4	5	3	1	1	1	1	2	2	1	2	1
0	25	5	6	7	3	4	4	5	4	3	6	4	4	3	4	3	6	2	2	6	5	4	4	3	3	3	4	3	3	2	6	5	5	6	5	6	4	5	6	5	6	6	4	4	6	4	5	4	6
1	30	3	6	4	5	6	3	3	4	3	4	2	2	4	5	3	2	3	4	2	3	2	2	2	2	2	2	2	2	4	1	2	1	1	1	1	1	1	2	2	3	4	2	3	2	2	3	2	3
1	30	5	2	4	3	3	6	6	2	4	4	5	5	4	3	4	4	3	4	5	5	6	6	6	6	6	6	6	6	6	4	6	4	6	3	2	5	2	4	2	6	5	5	6	6	5	6	5	6
1	28	3	4	4	3	4	3	6	4	5	4	3	4	6	5	2	2	3	5	5	4	6	6	6	6	4	5	6	6	6	6	6	6	6	3	4	6	6	3	5	3	3	2	3	3	2	3	2	3
0	27	6	4	5	5	6	6	6	6	6	5	5	4	2	5	7	6	5	3	5	4	2	2	2	2	2	2	2	2	2	5	5	5	4	3	3	4	3	4	5	3	2	2	2	3	4	2	3	3
0	27	4	4	7	5	2	2	2	4	2	7	3	5	5	3	3	3	4	5	5	3	3	3	3	5	3	5	3	3	3	2	3	5	3	2	3	3	4	5	2	3	3	3	3	4	5	3	3	4
1	33	6	5	7	6	6	6	7	5	7	7	4	7	5	6	7	5	6	6	6	6	5	4	5	4	5	6	6	5	3	6	6	6	6	6	5	5	6	6	6	7	6	7	7	5	7	7	4	6
0	39	5	2	3	3	3	4	6	4	4	4	3	2	2	3	2	4	3	3	6	5	6	5	5	5	6	4	6	4	5	4	6	4	4	5	6	4	6	4	4	5	5	5	4	6	6	6	6	6
0	28	1	1	4	4	1	2	1	2	2	5	2	1	2	2	1	2	3	2	2	1	5	5	5	5	5	5	5	5	5	2	2	2	4	4	4	2	2	3	2	2	3	3	2	3	1	3	3	3
1	33	4	2	3	3	1	1	1	1	1	3	5	4	3	3	3	5	3	3	4	2	5	2	3	5	3	4	5	3	5	4	5	5	5	5	3	5	2	3	3	1	3	2	3	4	4	1	3	3
1	29	4	4	2	4	1	1	3	2	6	5	4	6	4	4	4	2	5	4	2	6	2	5	5	3	5	5	5	4	3	5	6	5	3	3	3	6	5	4	3	2	4	4	4	2	4	3	4	5
0	27	6	5	7	7	5	7	7	6	6	4	2	4	3	4	5	5	2	6	2	2	6	5	6	5	5	5	6	5	5	4	4	6	6	5	5	6	6	6	6	2	3	3	3	2	4	4	4	5
1	30	3	6	3	5	6	1	2	2	5	3	5	2	5	4	3	5	3	4	5	5	2	3	5	5	4	3	4	2	5	4	2	3	2	3	2	3	5	4	3	6	5	5	6	6	3	6	6	5
0	24	6	7	3	6	5	7	5	7	5	6	2	4	4	2	2	4	3	4	4	4	3	2	4	3	3	4	2	4	4	4	3	3	4	4	5	3	5	4	4	2	2	2	2	2	2	2	2	2
0	26	6	5	3	3	5	2	4	3	3	2	3	5	5	4	5	4	4	3	5	4	5	6	3	6	4	5	6	6	5	4	3	6	4	4	3	4	3	4	4	2	5	3	2	5	5	5	3	2
1	25	7	7	7	7	6	7	7	7	7	7	4	3	5	6	4	4	5	3	3	4	2	2	3	2	2	2	2	2	2	3	2	5	4	5	4	3	5	3	5	6	3	5	4	6	4	6	4	4
1	30	2	2	2	2	2	2	2	2	2	3	5	5	5	5	5	5	5	5	5	5	6	6	6	5	6	6	5	6	6	6	6	6	5	6	6	6	6	6	6	4	5	4	2	5	5	5	3	5
0	33	2	4	2	3	6	4	6	4	6	2	6	5	6	6	6	6	4	5	5	5	5	4	4	6	6	5	4	4	4	4	4	4	5	4	4	4	3	4	4	6	6	6	6	5	5	4	6	5
0	33	2	1	1	2	1	1	1	1	1	4	5	4	5	3	5	3	4	3	2	5	4	3	4	4	5	5	3	3	5	4	4	3	2	5	5	2	3	3	2	1	1	3	1	3	1	1	1	1
0	27	3	5	3	4	4	2	3	2	3	2	6	6	6	6	6	5	4	6	4	5	5	6	3	5	3	4	4	4	4	3	3	5	4	5	4	3	5	5	4	4	2	2	2	2	2	2	2	2
1	26	5	6	7	3	3	7	6	7	2	2	6	6	6	6	6	5	5	6	4	6	5	6	7	6	6	7	7	4	6	4	4	5	5	6	5	5	5	5	2	6	6	6	6	6	5	6	6	6
1	24	3	1	1	1	1	2	1	1	3	3	5	5	5	5	3	5	4	5	5	5	2	3	2	2	5	2	4	3	6	6	4	4	6	4	3	6	5	4	6	5	4	3	3	3	3	2	4	5
1	25	3	4	7	5	6	4	6	6	7	6	7	7	7	7	7	7	7	7	7	7	3	6	4	6	6	4	4	6	4	6	6	5	6	5	6	4	5	4	5	4	5	6	6	4	4	5	3	5
0	30	3	6	2	5	2	2	3	1	4	7	5	6	4	6	5	5	2	5	5	5	6	6	6	5	6	6	6	6	6	6	5	6	6	5	5	7	7	5	4	4	2	5	2	4	3	4	2	3
1	26	4	2	2	6	2	5	2	4	6	6	4	2	3	4	3	4	4	4	2	2	3	4	6	4	4	4	4	4	4	5	5	4	5	3	4	2	5	2	4	5	5	6	6	5	5	5	5	5
0	30	2	3	1	1	1	1	1	1	2	1	3	1	3	5	3	4	4	3	3	3	2	5	4	4	3	3	3	2	2	2	4	4	4	5	6	3	3	4	4	5	5	4	4	5	3	5	3	3
0	25	5	4	3	5	3	2	5	4	5	6	2	2	2	2	2	2	3	2	2	3	5	6	5	5	5	4	5	3	6	5	6	4	4	6	5	4	6	3	4	4	4	5	4	4	3	3	2	4
1	33	4	5	6	5	5	3	5	6	6	5	2	2	4	3	2	2	2	2	2	3	3	2	1	2	2	1	2	3	2	3	3	5	4	4	3	3	3	3	3	4	2	4	5	2	3	4	2	3
0	30	4	2	4	2	6	6	2	7	5	6	6	6	6	6	6	5	6	6	6	3	4	3	5	6	6	4	5	5	4	4	4	5	6	4	3	6	6	4	5	6	6	6	6	6	6	6	6	6
1	28	2	2	5	6	5	2	6	4	6	4	5	5	5	5	6	2	6	5	3	6	4	4	4	6	4	4	4	2	4	4	5	5	5	6	6	6	5	5	3	5	5	5	5	5	5	5	5	3
0	26	6	5	5	6	2	6	5	4	5	5	6	4	6	6	6	6	6	6	6	6	3	4	5	3	5	5	5	2	3	3	5	4	3	3	5	3	6	3	5	4	4	4	4	3	3	4	4	4
0	27	3	4	2	3	5	5	3	4	5	3	3	2	3	4	5	3	5	3	3	3	5	6	5	5	4	5	4	5	4	3	4	3	5	3	4	3	4	4	4	3	5	4	3	3	5	3	3	6
1	30	6	5	5	6	6	6	3	6	4	6	4	6	5	6	4	5	5	6	5	3	5	4	6	6	6	4	5	6	4	6	6	6	6	4	6	5	5	5	5	5	5	6	2	6	6	3	5	3
1	28	6	6	6	6	4	4	6	6	6	4	3	3	3	3	3	4	5	4	5	2	2	2	2	2	2	2	2	2	2	3	5	3	1	3	3	3	4	4	3	2	6	4	3	2	2	5	5	4
1	24	2	4	2	5	7	4	6	2	3	6	2	6	2	4	4	3	5	5	3	3	6	5	6	5	6	6	6	3	6	7	5	6	4	5	4	3	6	6	4	5	4	4	3	6	4	3	5	4
1	27	1	1	1	1	1	1	2	2	1	1	4	5	4	4	5	5	2	5	5	3	5	4	3	5	5	3	4	5	3	2	3	2	2	2	3	4	4	3	2	2	1	1	2	1	2	1	1	1
0	33	3	7	5	4	6	7	2	6	7	3	2	3	3	4	4	2	4	4	4	4	3	4	4	2	3	3	4	2	5	2	2	4	3	2	2	3	2	4	2	4	2	6	4	4	2	3	6	6
1	30	2	2	1	4	3	2	2	1	2	1	5	4	5	5	3	5	5	4	4	5	4	3	3	3	4	6	3	5	3	4	3	3	3	2	5	3	3	2	4	2	5	3	4	3	3	3	3	3
0	25	3	3	2	2	2	2	3	4	1	6	4	6	6	5	4	3	4	6	4	4	6	4	5	6	3	5	6	6	4	6	4	4	4	5	4	6	3	5	6	3	3	2	2	5	3	4	4	3
1	29	1	1	2	2	1	2	1	1	2	1	3	3	3	4	5	5	5	3	5	4	3	3	3	6	6	3	5	3	4	5	5	5	5	4	6	5	6	5	6	5	5	5	5	5	5	5	5	5
0	26	6	6	5	6	6	6	6	6	6	6	6	6	6	6	6	6	6	6	6	6	4	4	4	5	3	4	3	3	4	3	2	2	2	2	2	2	2	2	2	6	6	6	6	6	6	5	6	6
1	25	6	7	6	7	6	7	7	5	7	7	6	6	7	6	5	5	5	5	5	5	4	5	6	4	3	4	4	6	2	5	5	6	5	5	5	5	6	5	4	6	3	7	5	3	4	5	5	3
0	28	7	6	1	6	6	7	5	7	2	5	6	6	6	6	6	6	6	6	6	6	5	4	4	5	4	3	3	4	3	2	2	2	2	2	4	3	5	3	3	5	4	5	5	2	6	4	3	4
1	30	3	3	3	3	2	5	4	6	5	6	4	5	3	3	5	3	5	5	5	5	6	6	6	6	5	6	6	6	6	3	4	2	6	5	6	6	6	6	3	3	4	3	3	3	4	3	3	3
1	33	4	6	3	6	6	6	6	6	5	5	3	5	4	6	4	4	3	4	2	3	3	4	5	2	4	3	5	3	3	5	6	6	6	5	5	6	5	5	6	4	4	4	5	3	4	4	4	4
0	24	6	5	7	3	4	7	7	4	3	7	6	5	3	5	5	4	3	5	4	6	6	6	5	6	5	5	5	6	6	4	4	3	4	2	4	4	3	3	6	5	4	3	2	5	3	4	6	3
1	25	2	2	2	3	3	2	2	3	2	2	5	5	6	6	5	5	6	6	6	6	6	7	6	7	7	5	5	5	7	4	6	5	4	3	5	3	7	3	5	4	3	2	2	2	3	2	3	3
0	27	6	5	4	6	6	6	3	6	6	6	4	2	4	3	5	5	4	3	3	4	2	4	2	3	2	4	2	2	3	2	2	3	2	3	2	2	2	2	2	2	2	2	2	2	2	2	2	2
1	26	1	2	1	2	2	1	1	2	1	2	3	5	3	5	5	5	5	5	5	4	2	5	3	3	4	3	4	3	3	2	2	2	2	2	2	3	2	2	2	5	5	5	5	3	5	5	5	3
0	33	2	1	1	1	1	1	1	2	1	1	2	2	1	3	2	2	3	2	2	2	1	4	4	4	2	3	3	5	3	5	5	5	6	4	2	5	5	6	4	1	5	2	2	5	5	4	5	4
0	33	6	2	1	3	2	4	2	6	2	6	3	2	3	2	2	2	3	3	2	5	4	4	2	3	2	2	2	3	2	4	2	3	3	4	4	3	2	2	4	6	6	6	6	6	6	6	6	6
1	30	4	2	4	2	4	4	3	2	2	2	5	5	4	4	6	5	6	5	5	5	6	5	6	6	5	6	6	6	6	5	6	7	6	7	6	7	5	5	3	6	6	6	5	6	6	6	4	6
0	27	3	1	2	4	1	3	2	1	1	3	6	4	6	3	3	5	4	6	6	6	5	4	6	4	3	4	4	3	6	2	2	2	2	2	2	2	2	2	3	6	6	6	6	5	6	6	5	4
1	33	7	7	7	5	7	7	7	6	7	7	5	3	4	6	3	5	6	3	3	5	5	3	5	5	3	3	5	4	3	3	3	2	3	5	3	5	3	4	3	6	5	4	7	3	5	7	5	6
1	26	7	5	7	7	7	7	7	7	7	7	4	3	3	3	6	6	4	4	3	3	5	6	5	6	5	6	5	5	5	4	5	3	6	5	4	6	5	4	4	5	7	6	6	5	4	6	5	5
1	25	3	4	6	3	6	5	2	3	2	3	5	3	3	3	5	2	3	3	3	5	4	5	2	3	5	5	5	4	3	4	3	5	5	6	3	5	5	5	4	2	3	3	3	3	3	2	2	3
0	30	7	7	4	7	7	6	7	5	6	6	3	7	5	6	4	5	3	4	5	5	3	5	3	3	4	4	2	5	3	5	5	6	6	6	5	6	6	6	5	3	5	4	5	6	5	5	4	7
1	25	7	6	7	5	7	6	6	7	7	7	3	3	3	5	3	3	4	4	3	3	6	6	4	6	6	5	4	3	4	6	3	6	6	4	6	6	6	6	5	3	4	4	5	3	3	4	4	3
0	33	2	1	2	5	5	2	1	3	3	1	2	4	2	1	3	4	6	4	4	2	6	5	4	5	4	5	6	6	5	6	6	6	4	6	6	6	3	6	6	5	5	6	6	5	6	6	6	6
1	33	2	3	3	4	4	2	2	4	2	5	4	4	3	5	4	4	2	4	5	6	6	4	5	5	3	5	3	5	3	6	4	5	4	5	6	5	5	5	5	4	6	2	5	4	3	3	5	5
1	25	4	4	3	7	6	5	4	3	4	2	2	3	2	5	3	3	3	2	3	2	1	4	3	2	2	3	1	1	3	4	3	5	5	5	3	6	6	3	4	5	3	4	4	4	4	3	4	4
0	27	3	3	3	3	2	1	2	5	4	3	5	4	4	3	4	4	4	5	4	4	5	5	4	4	6	6	5	6	6	6	4	6	6	6	6	6	5	6	6	4	2	5	4	4	2	4	4	4
0	26	6	7	5	5	6	7	5	5	6	5	7	7	5	5	3	5	5	5	5	4	4	6	4	6	6	6	4	4	6	3	2	2	2	3	2	3	2	3	3	4	5	5	2	6	3	3	4	4
1	29	1	1	1	2	3	2	1	1	1	1	2	2	2	3	1	3	1	1	3	3	5	5	5	5	3	3	4	3	5	5	5	5	4	3	5	3	5	5	4	2	1	1	1	3	4	2	1	3
1	25	1	4	1	5	2	1	2	1	3	1	3	3	6	5	4	5	3	3	4	5	4	5	4	5	5	5	5	3	5	5	3	4	6	3	2	3	3	3	4	2	2	2	2	3	1	1	1	1
0	33	4	4	3	5	3	3	5	6	4	5	6	5	6	6	5	6	6	6	5	6	6	5	4	4	6	6	6	6	4	6	6	6	6	6	6	6	6	6	6	3	2	4	3	2	3	2	3	3
0	30	2	6	3	3	2	4	2	6	4	5	6	6	5	6	4	6	3	5	3	4	2	2	2	3	3	2	4	2	3	3	2	2	2	1	2	1	3	1	5	4	5	5	5	3	5	5	5	4
1	27	1	2	1	3	1	1	1	1	1	1	1	1	1	1	3	1	1	3	2	4	3	1	2	2	3	2	4	1	4	4	4	5	1	4	3	4	4	4	4	5	5	5	5	5	5	5	5	5
1	25	1	1	2	3	2	3	1	2	5	2	2	2	4	2	3	2	3	4	3	2	4	6	4	4	5	6	5	5	6	3	4	3	3	4	4	6	3	4	4	6	3	5	3	5	2	4	2	3
1	26	6	1	3	3	4	4	4	2	2	5	2	2	4	3	2	2	3	2	4	3	2	6	6	3	4	5	3	5	3	4	3	3	5	5	3	4	6	3	5	6	5	3	3	2	3	4	3	4
0	25	6	5	3	4	5	2	3	5	3	4	4	5	4	5	5	6	6	6	6	6	4	3	2	2	2	2	2	4	2	2	2	2	1	1	1	1	2	1	3	5	4	2	3	3	3	3	5	2
1	25	6	3	5	4	4	3	6	5	3	5	5	5	6	5	6	6	6	6	5	6	3	6	7	4	4	7	4	4	5	3	2	2	3	2	2	3	2	2	2	3	6	3	3	6	3	4	6	3
0	30	7	7	6	7	7	6	7	4	7	7	5	6	5	7	5	7	3	5	4	4	4	6	5	6	4	6	4	5	5	3	5	4	3	4	5	4	4	4	3	3	3	3	5	3	4	3	5	5
0	30	6	3	5	6	6	6	6	1	4	3	6	5	4	4	3	3	3	6	6	6	3	3	6	3	3	3	3	4	4	2	2	2	5	3	3	4	2	2	2	5	4	6	5	6	6	6	6	4
[truncated: 69 more columns]
